# Supplementary material for: Abyssal fauna of polymetallic nodule exploration areas, eastern Clarion-Clipperton Zone, central Pacific Ocean: Annelida: Capitellidae, Opheliidae, Scalibregmatidae, and Travisiidae
Source: Zookeys. 2019 Oct 28;883:1–82. doi: 10.3897/zookeys.883.36193 (PMC6828828; doi:10.3897/zookeys.883.36193)
Supplement: XML Treatment for Capitellidae [file zookeys.883.36193-treatment1.xml]

<!DOCTYPE tp:taxon-treatment
  PUBLIC "-//TaxonX//DTD Taxonomic Treatment Publishing DTD v0 20100105//EN" "tax-treatment-NSO.dtd">
<tp:taxon-treatment xmlns:tp="http://www.plazi.org/taxpub"><tp:treatment-meta><kwd-group><label>Taxon classification</label><kwd><named-content xmlns:xlink="http://www.w3.org/1999/xlink" content-type="kingdom">Animalia</named-content></kwd><kwd><named-content xmlns:xlink="http://www.w3.org/1999/xlink" content-type="order">Capitellida</named-content></kwd><kwd><named-content xmlns:xlink="http://www.w3.org/1999/xlink" content-type="family">Capitellidae</named-content></kwd></kwd-group><mixed-citation publication-type="journal"><person-group><name><surname>Wiklund</surname><given-names>Helena</given-names></name><name><surname>Neal</surname><given-names>Lenka</given-names></name><name><surname>Glover</surname><given-names>Adrian G.</given-names></name><name><surname>Drennan</surname><given-names>Regan</given-names></name><name><surname>Muriel Rabone</surname><given-names/></name><name><surname>Dahlgren</surname><given-names>Thomas G.</given-names></name></person-group><article-title>Abyssal fauna of polymetallic nodule exploration areas, eastern Clarion-Clipperton Zone, central Pacific Ocean: <tp:taxon-name><tp:taxon-name-part taxon-name-part-type="phylum">Annelida</tp:taxon-name-part></tp:taxon-name>: <tp:taxon-name><tp:taxon-name-part taxon-name-part-type="family">Capitellidae</tp:taxon-name-part></tp:taxon-name>, <tp:taxon-name><tp:taxon-name-part taxon-name-part-type="family">Opheliidae</tp:taxon-name-part></tp:taxon-name>, <tp:taxon-name><tp:taxon-name-part taxon-name-part-type="genus" reg="Scalibregmatidae">Scalibregmatidae</tp:taxon-name-part></tp:taxon-name>, and <tp:taxon-name><tp:taxon-name-part taxon-name-part-type="family">Travisiidae</tp:taxon-name-part></tp:taxon-name></article-title><source>Zookeys</source><day>28</day><month>10</month><year>2019</year><volume>883</volume><fpage>1</fpage><lpage>82</lpage><pub-id pub-id-type="doi">10.3897/zookeys.883.36193</pub-id></mixed-citation></tp:treatment-meta><tp:nomenclature><tp:taxon-name><object-id xmlns:xlink="http://www.w3.org/1999/xlink" content-type="arpha" xlink:type="simple">DC9E7D71-1173-52D8-B381-1EE7FF102B32</object-id>
              <tp:taxon-name-part taxon-name-part-type="family">Capitellidae</tp:taxon-name-part>
            </tp:taxon-name><tp:taxon-authority>Grube, 1862</tp:taxon-authority></tp:nomenclature><tp:treatment-sec sec-type="notes" id="SECID0EX4BG"><title>Notes.</title><p><tp:taxon-name><tp:taxon-name-part taxon-name-part-type="family">Capitellidae</tp:taxon-name-part></tp:taxon-name> represent an important group of polychaetes owing to their use as indicators of environmental health (e.g., <xref ref-type="bibr" rid="B95">Tomassetti and Porrello 2005</xref>). Despite their importance, capitellids have a confused and unresolved taxonomy, with a large number of often monotypic genera and the presence of species complexes. Capitellid genera are distinguished largely on chaetal distribution in anterior segments and the number of thoracic segments (see e.g., <xref ref-type="bibr" rid="B7">Blake 2000a</xref>; <xref ref-type="bibr" rid="B30">Fauchald 1972</xref>). The need for revision of the family has been deemed necessary by several authors (e.g., <xref ref-type="bibr" rid="B31">Fauchald 1977</xref>; <xref ref-type="bibr" rid="B29">Ewing 1991</xref>; <xref ref-type="bibr" rid="B7">Blake 2000a</xref>), as it has been observed that chaetal distribution, particularly in the posterior thorax, may change with age (e.g., <xref ref-type="bibr" rid="B27">Ewing 1982</xref>; <xref ref-type="bibr" rid="B28">1984</xref>; <xref ref-type="bibr" rid="B7">Blake 2000a</xref>). <xref ref-type="bibr" rid="B39">Green (2002)</xref> provided a useful overview of characters used in capitellid taxonomy.</p><p>At least two species were recognised in the UKSR material, five poorly preserved representatives of a species in the diverse genus <italic><tp:taxon-name><tp:taxon-name-part taxon-name-part-type="genus" reg="Notomastus">Notomastus</tp:taxon-name-part></tp:taxon-name></italic>, and two specimens of a species representing a new genus based on morphological and genetic data. However, given the caveats of generic definitions given above, we choose not to provide the formal description of this species and genus, and make these data and vouchers available for future revision.</p></tp:treatment-sec><ref-list><ref id="B95"><mixed-citation xmlns:xlink="http://www.w3.org/1999/xlink" xlink:type="simple"><person-group><name name-style="western"><surname>Tomassetti</surname><given-names>P</given-names></name><name name-style="western"><surname>Porrello</surname><given-names>S</given-names></name></person-group> (<year>2005</year>) <article-title>Polychaetes as indicators of marine fish farm organic enrichment.</article-title><source>Aquaculture International</source><volume>13</volume>(<issue>1–2</issue>): <fpage>109</fpage>–<lpage>128</lpage>. <ext-link xlink:type="simple" ext-link-type="doi" xlink:href="10.1007/s10499-004-9026-2">https://doi.org/10.1007/s10499-004-9026-2</ext-link></mixed-citation></ref><ref id="B7"><mixed-citation xmlns:xlink="http://www.w3.org/1999/xlink" xlink:type="simple"><person-group><name name-style="western"><surname>Blake</surname><given-names>JA</given-names></name></person-group> (<year>2000a</year>) <article-title>Family <tp:taxon-name><tp:taxon-name-part taxon-name-part-type="family">Capitellidae</tp:taxon-name-part></tp:taxon-name> Grube, 1862. Taxonomic Atlas of the Benthic Fauna of the Santa Maria Basin and the Western Santa Barbara Channel.</article-title><source>Santa Barbara Museum of Natural History, Santa Barbara, California</source><volume>7</volume>: <fpage>47</fpage>–<lpage>96</lpage>.</mixed-citation></ref><ref id="B30"><mixed-citation xmlns:xlink="http://www.w3.org/1999/xlink" xlink:type="simple"><person-group><name name-style="western"><surname>Fauchald</surname><given-names>K</given-names></name></person-group> (<year>1972</year>) <article-title>Benthic polychaetous annelids from deep water off western Mexico and adjacent areas in the eastern Pacific Ocean.</article-title><source>Allan Hancock Monographs in Marine Biology</source><volume>7</volume>: <fpage>1</fpage>–<lpage>575</lpage>.</mixed-citation></ref><ref id="B31"><mixed-citation xmlns:xlink="http://www.w3.org/1999/xlink" xlink:type="simple"><person-group><name name-style="western"><surname>Fauchald</surname><given-names>K</given-names></name></person-group> (<year>1977</year>) <article-title>The polychaete worms. Definitions and keys to the orders, families and genera.</article-title><source>Natural History Museum of Los Angeles Country, Science Series</source><volume>28</volume>: <fpage>1</fpage>–<lpage>190</lpage>.</mixed-citation></ref><ref id="B29"><mixed-citation xmlns:xlink="http://www.w3.org/1999/xlink" xlink:type="simple"><person-group><name name-style="western"><surname>Ewing</surname><given-names>RM</given-names></name></person-group> (<year>1991</year>) <article-title>Review of monospecific genera of the family <tp:taxon-name><tp:taxon-name-part taxon-name-part-type="family">Capitellidae</tp:taxon-name-part></tp:taxon-name> (<tp:taxon-name><tp:taxon-name-part taxon-name-part-type="class">Polychaeta</tp:taxon-name-part></tp:taxon-name>) (abstract).</article-title> In: <person-group><name name-style="western"><surname>Petersen</surname><given-names>ME</given-names></name><name name-style="western"><surname>Kirkegaard</surname><given-names>JB</given-names></name></person-group> (<role>Eds</role>) <issue-title>Systematics, Biology, and Morphology of World Polychaeta.</issue-title><source>Proceedings of the 2<sup>nd</sup> International Polychaete Conference (Copenhagen), August 1986. Ophelia Supplement, Denmark</source>, <fpage>692</fpage>–<lpage>693</lpage>.</mixed-citation></ref><ref id="B27"><mixed-citation xmlns:xlink="http://www.w3.org/1999/xlink" xlink:type="simple"><person-group><name name-style="western"><surname>Ewing</surname><given-names>RM</given-names></name></person-group> (<year>1982</year>) <article-title>A partial revision of the genus <italic><tp:taxon-name><tp:taxon-name-part taxon-name-part-type="genus">Notomastus</tp:taxon-name-part></tp:taxon-name></italic> (<tp:taxon-name><tp:taxon-name-part taxon-name-part-type="class">Polychaeta</tp:taxon-name-part></tp:taxon-name>: <tp:taxon-name><tp:taxon-name-part taxon-name-part-type="family">Capitellidae</tp:taxon-name-part></tp:taxon-name>) with a description of a new species from the Gulf of Mexico.</article-title><source>Proceedings of the Biological Society of Washington</source><volume>95</volume>: <fpage>232</fpage>–<lpage>237</lpage>.</mixed-citation></ref><ref id="B28"><mixed-citation xmlns:xlink="http://www.w3.org/1999/xlink" xlink:type="simple"><person-group><name name-style="western"><surname>Ewing</surname><given-names>RM</given-names></name></person-group> (<year>1984</year>) <tp:taxon-name><tp:taxon-name-part taxon-name-part-type="family">Capitellidae</tp:taxon-name-part></tp:taxon-name>, Vol. 2. In: Uebelacker JM, Johnson PG (Eds) Taxonomic Guide to the Polychaetes of the Northern Gulf of Mexico. Final Report to the Minerals Management Service, contract. Barry A. Vinor and Associates Inc., Mobile, Alabama, 14.1–14.47</mixed-citation></ref><ref id="B39"><mixed-citation xmlns:xlink="http://www.w3.org/1999/xlink" xlink:type="simple"><person-group><name name-style="western"><surname>Green</surname><given-names>KD</given-names></name></person-group> (<year>2002</year>) <article-title><tp:taxon-name><tp:taxon-name-part taxon-name-part-type="family">Capitellidae</tp:taxon-name-part></tp:taxon-name> (<tp:taxon-name><tp:taxon-name-part taxon-name-part-type="class">Polychaeta</tp:taxon-name-part></tp:taxon-name>) from the Andaman Sea.</article-title><source>Phuket Marine Biological Center Special Publication</source><volume>24</volume>: <fpage>249</fpage>–<lpage>343</lpage>.</mixed-citation></ref></ref-list></tp:taxon-treatment>
