# Supplementary material for: Abyssal fauna of polymetallic nodule exploration areas, eastern Clarion-Clipperton Zone, central Pacific Ocean: Annelida: Capitellidae, Opheliidae, Scalibregmatidae, and Travisiidae
Source: Zookeys. 2019 Oct 28;883:1–82. doi: 10.3897/zookeys.883.36193 (PMC6828828; doi:10.3897/zookeys.883.36193)
Supplement: XML Treatment for Capitellidae [file zookeys.883.36193-treatment2.xml]

<!DOCTYPE tp:taxon-treatment
  PUBLIC "-//TaxonX//DTD Taxonomic Treatment Publishing DTD v0 20100105//EN" "tax-treatment-NSO.dtd">
<tp:taxon-treatment xmlns:tp="http://www.plazi.org/taxpub"><tp:treatment-meta><kwd-group><label>Taxon classification</label><kwd><named-content xmlns:xlink="http://www.w3.org/1999/xlink" content-type="kingdom">Animalia</named-content></kwd><kwd><named-content xmlns:xlink="http://www.w3.org/1999/xlink" content-type="order">Capitellida</named-content></kwd><kwd><named-content xmlns:xlink="http://www.w3.org/1999/xlink" content-type="family">Capitellidae</named-content></kwd></kwd-group><mixed-citation publication-type="journal"><person-group><name><surname>Wiklund</surname><given-names>Helena</given-names></name><name><surname>Neal</surname><given-names>Lenka</given-names></name><name><surname>Glover</surname><given-names>Adrian G.</given-names></name><name><surname>Drennan</surname><given-names>Regan</given-names></name><name><surname>Muriel Rabone</surname><given-names/></name><name><surname>Dahlgren</surname><given-names>Thomas G.</given-names></name></person-group><article-title>Abyssal fauna of polymetallic nodule exploration areas, eastern Clarion-Clipperton Zone, central Pacific Ocean: <tp:taxon-name><tp:taxon-name-part taxon-name-part-type="phylum">Annelida</tp:taxon-name-part></tp:taxon-name>: <tp:taxon-name><tp:taxon-name-part taxon-name-part-type="family">Capitellidae</tp:taxon-name-part></tp:taxon-name>, <tp:taxon-name><tp:taxon-name-part taxon-name-part-type="family">Opheliidae</tp:taxon-name-part></tp:taxon-name>, <tp:taxon-name><tp:taxon-name-part taxon-name-part-type="genus" reg="Scalibregmatidae">Scalibregmatidae</tp:taxon-name-part></tp:taxon-name>, and <tp:taxon-name><tp:taxon-name-part taxon-name-part-type="family">Travisiidae</tp:taxon-name-part></tp:taxon-name></article-title><source>Zookeys</source><day>28</day><month>10</month><year>2019</year><volume>883</volume><fpage>1</fpage><lpage>82</lpage><pub-id pub-id-type="doi">10.3897/zookeys.883.36193</pub-id></mixed-citation></tp:treatment-meta><tp:nomenclature><tp:taxon-name><object-id xmlns:xlink="http://www.w3.org/1999/xlink" content-type="arpha" xlink:type="simple">CE792592-061A-5F2B-A4A0-6F798C76CC2D</object-id>
              <tp:taxon-name-part taxon-name-part-type="family">Capitellidae</tp:taxon-name-part>
            </tp:taxon-name><tp:taxon-authority>sp. (NHM_1486)</tp:taxon-authority><xref ref-type="fig" rid="F2">Fig. 2A–G</xref></tp:nomenclature><tp:treatment-sec sec-type="material" id="SECID0EXAAI"><title>Material examined.</title><p>NHM_613 NHMUK ANEA 2019.7105, coll. 17 Feb. 2015, <named-content xmlns:xlink="http://www.w3.org/1999/xlink" content-type="dwc:verbatimCoordinates" xlink:type="simple"><named-content content-type="geo-json" specific-use="{&#34;type&#34;:&#34;Point&#34;,&#34;coordinates&#34;:[-116.548667,12.386250]}" id="NCID0EABAI" xlink:type="simple">12°23.175N, 116°32.92W</named-content></named-content>, 4202 m <ext-link xmlns:xlink="http://www.w3.org/1999/xlink" xlink:type="simple" ext-link-type="uri" xlink:href="http://data.nhm.ac.uk/object/be34eb86-fc0c-411c-8eb9-e86774c6515a">http://data.nhm.ac.uk/object/be34eb86-fc0c-411c-8eb9-e86774c6515a</ext-link>; NHM_1486 NHMUK ANEA 2019.7106, coll. 04 Mar. 2015, <named-content xmlns:xlink="http://www.w3.org/1999/xlink" content-type="dwc:verbatimCoordinates" xlink:type="simple"><named-content content-type="geo-json" specific-use="{&#34;type&#34;:&#34;Point&#34;,&#34;coordinates&#34;:[-116.650167,12.495000]}" id="NCID0ENBAI" xlink:type="simple">12°29.70N, 116°39.01W</named-content></named-content>, 4260 m <ext-link xmlns:xlink="http://www.w3.org/1999/xlink" xlink:type="simple" ext-link-type="uri" xlink:href="http://data.nhm.ac.uk/object/05d46c60-8b4d-4623-b7ff-2e8089453d7e">http://data.nhm.ac.uk/object/05d46c60-8b4d-4623-b7ff-2e8089453d7e</ext-link>.</p></tp:treatment-sec><tp:treatment-sec sec-type="description" id="SECID0EXBAI"><title>Description.</title><p>Species represented by one anterior fragment and one body fragment only. Specimen NHM_1486 posteriorly incomplete, 8 mm long and 0.6 mm wide for about 22 chaetigers (posterior part of fragment is damaged). Preserved specimens creamy white in ethanol (Fig. <xref ref-type="fig" rid="F2">2A</xref>); live specimens creamy yellow to white semi-translucent (Fig. <xref ref-type="fig" rid="F2">2B</xref>). Epithelium smooth (Fig. <xref ref-type="fig" rid="F2">2</xref>).</p><fig id="F2" position="float" orientation="portrait"><object-id xmlns:xlink="http://www.w3.org/1999/xlink" content-type="doi" xlink:type="simple">10.3897/zookeys.883.36193.figure2</object-id><object-id xmlns:xlink="http://www.w3.org/1999/xlink" content-type="arpha" xlink:type="simple">C1E09181-0122-5BA3-9F48-D9756BBC1DD3</object-id><label>Figure 2.</label><caption><p><tp:taxon-name><tp:taxon-name-part taxon-name-part-type="family">Capitellidae</tp:taxon-name-part></tp:taxon-name> sp. NHM_1486 (specimen NHM_1486). <bold>A</bold> Lab image, whole specimen <bold>B</bold> Live image, anterior <bold>C</bold> Lab image, anterior, highlighting first three chaetigers (faded stain, pr = prostomium, pb = proboscis) <bold>D</bold> Lab image, thoracic capillary chaetae <bold>E</bold> Lab image, transitionary chaetigers between thorax and abdomen (faded stain) (t = thorax, h = hooks, a = abdomen) <bold>F</bold> Lab image, hooks <bold>G</bold> Lab image, whole specimen (methyl green stain). Scale bars: 1 mm (<bold>A, C</bold>); 25 μm (<bold>D, F</bold>).</p></caption><graphic xmlns:xlink="http://www.w3.org/1999/xlink" xlink:href="zookeys-883-001-g002.jpg" position="float" orientation="portrait" xlink:type="simple" id="oo_350254.jpg"><uri content-type="original_file" xlink:type="simple">https://binary.pensoft.net/fig/350254</uri></graphic></fig><p>Prostomium conical, anteriorly broadly rounded, slightly longer than wide (Fig. <xref ref-type="fig" rid="F2">2C</xref>). Eyespots not observed. Nuchal organs everted, lightly pigmented, located at posterior border of prostomium. Peristomium as a narrow, smooth, achateous ring.</p><p>Chaetigers 1–10 (= thorax) with capillaries only. First chaetiger with chaetae in notopodia only, subsequent nine chaetigers with chaetae in both noto- and neuropodia. All thoracic chaetae slender, bilimbate capillaries (Fig. <xref ref-type="fig" rid="F2">2D</xref>), arranged in two rows, with alternating longer and shorter capillaries, about 10 chaetae per ramus. Genital pores or lateral organs not observed under light microscopy.</p><p>Chaetigers 11–12 are considered transitional between thorax and abdomen marked by appearance of hooded hooks only in neuropodia, but segments are of similar thickness to those in anterior part of body (Fig. <xref ref-type="fig" rid="F2">2E</xref>).</p><p>Abdominal segments enlarged (inflated), without lobe (Fig. <xref ref-type="fig" rid="F2">2A</xref>). All abdominal chaetigers with capillary chaetae only in notopodia and hooded hooks only in neuropodia. Abdominal capillaries similar to those in thorax, about 15 per ramus. Hooded hooks with long and slender shaft, with swelling around mid-point of shaft; with a main fang and about three rows of small teeth (Fig. <xref ref-type="fig" rid="F2">2F</xref>); about 15 hooks per ramus. Remainder of body unknown.</p></tp:treatment-sec><tp:treatment-sec sec-type="Methyl green stain" id="SECID0EJEAI"><title>Methyl green stain.</title><p>Prostomium, chaetigers 4–6 and abdominal chaetigers do not stain (or at best stain very lightly). Peristomium, chaetigers 1–3 and 7–12/13 stain more strongly (Fig. <xref ref-type="fig" rid="F2">2G</xref>).</p></tp:treatment-sec><tp:treatment-sec sec-type="Genetic data" id="SECID0ETEAI"><title>Genetic data.</title><p>GenBank <ext-link xmlns:xlink="http://www.w3.org/1999/xlink" ext-link-type="gen" xlink:href="MN217415" xlink:type="simple">MN217415</ext-link>-<ext-link xmlns:xlink="http://www.w3.org/1999/xlink" ext-link-type="gen" xlink:href="MN217416" xlink:type="simple">MN217416</ext-link> for 16S and <ext-link xmlns:xlink="http://www.w3.org/1999/xlink" ext-link-type="gen" xlink:href="MN217495" xlink:type="simple">MN217495</ext-link>-<ext-link xmlns:xlink="http://www.w3.org/1999/xlink" ext-link-type="gen" xlink:href="MN217496" xlink:type="simple">MN217496</ext-link> for 18S. COI was unsuccessful for this species, no identical matches on GenBank for 16S or 18S. The species is distinct from all other specimens in this study and in our phylogenetic analyses forms an unresolved clade with <italic><tp:taxon-name><tp:taxon-name-part taxon-name-part-type="genus" reg="Barantolla">Barantolla</tp:taxon-name-part> <tp:taxon-name-part taxon-name-part-type="species" reg="lepte">lepte</tp:taxon-name-part></tp:taxon-name></italic> Hutchings, 1974, three <italic><tp:taxon-name><tp:taxon-name-part taxon-name-part-type="genus" reg="Notomastus">Notomastus</tp:taxon-name-part></tp:taxon-name></italic> M. Sars, 1851 and one <italic><tp:taxon-name><tp:taxon-name-part taxon-name-part-type="genus" reg="Heteromastus">Heteromastus</tp:taxon-name-part></tp:taxon-name></italic> Eisig, 1887 species (Fig. <xref ref-type="fig" rid="F4">4</xref>).</p></tp:treatment-sec><tp:treatment-sec sec-type="remarks" id="SECID0EKGAI"><title>Remarks.</title><p>This species is unusual amongst <tp:taxon-name><tp:taxon-name-part taxon-name-part-type="family">Capitellidae</tp:taxon-name-part></tp:taxon-name> due to its large number of mixed segments (with capillaries only in notopodia and hooded hooks only in neuropodia). Usually, the abdominal chaetigers in <tp:taxon-name><tp:taxon-name-part taxon-name-part-type="family">Capitellidae</tp:taxon-name-part></tp:taxon-name> bear hooded hooks only, or there are a small number of posterior thoracic and/or anterior abdominal segments that bear both capillaries and hooks. Of the known genera, only <italic><tp:taxon-name><tp:taxon-name-part taxon-name-part-type="genus" reg="Promastobranchus">Promastobranchus</tp:taxon-name-part></tp:taxon-name></italic> Gallardo, 1968 shows such chaetal distribution. However, it can be distinguished from the other UKSR-collected species in having the first chaetiger with both noto- and neurochaetae and possessing 12 to 13 instead of 10 chaetigers with capillary chaetae in both rami. Therefore, this material represents not only a new species, but based on current morphological criteria supported also by genetic data, a new genus as well. Because the material is not complete (morphology for the posterior end is missing) the species is here not formally described.</p></tp:treatment-sec><tp:treatment-sec sec-type="ecology" id="SECID0EBHAI"><title>Ecology.</title><p>Found in the eastern polymetallic nodule province of the CCZ.</p></tp:treatment-sec><tp:treatment-sec><!--Section generated to contain objects referenced in tp:taxon-treatment.--><fig id="F4" position="float" orientation="portrait"><object-id xmlns:xlink="http://www.w3.org/1999/xlink" content-type="doi" xlink:type="simple">10.3897/zookeys.883.36193.figure4</object-id><object-id xmlns:xlink="http://www.w3.org/1999/xlink" content-type="arpha" xlink:type="simple">514C5DAD-EF06-5CC6-A78D-8F2E60BB6891</object-id><label>Figure 4.</label><caption><p>Phylogenetic analysis of <tp:taxon-name><tp:taxon-name-part taxon-name-part-type="family">Capitellidae</tp:taxon-name-part></tp:taxon-name>. 50% majority rule tree from the Bayesian analyses using 18S and 16S, with posterior probability values on nodes. Twenty-four taxa from GenBank were included, and <tp:taxon-name><tp:taxon-name-part taxon-name-part-type="phylum">Echiura</tp:taxon-name-part></tp:taxon-name> was chosen as outgroup following the annelid phylogeny of <xref ref-type="bibr" rid="B97">Weigert and Bleidorn (2016)</xref>.</p></caption><graphic xmlns:xlink="http://www.w3.org/1999/xlink" xlink:href="zookeys-883-001-g004.jpg" position="float" orientation="portrait" xlink:type="simple" id="oo_350256.jpg"><uri content-type="original_file" xlink:type="simple">https://binary.pensoft.net/fig/350256</uri></graphic></fig></tp:treatment-sec><ref-list><ref id="B97"><mixed-citation xmlns:xlink="http://www.w3.org/1999/xlink" xlink:type="simple"><person-group><name name-style="western"><surname>Weigert</surname><given-names>A</given-names></name><name name-style="western"><surname>Bleidorn</surname><given-names>C</given-names></name></person-group> (<year>2016</year>) Current status of annelid phylogeny. Organisms, Diversity and Evolution 16(2) 345–362. <ext-link xlink:type="simple" ext-link-type="doi" xlink:href="10.1007/s13127-016-0265-7">https://doi.org/10.1007/s13127-016-0265-7</ext-link></mixed-citation></ref></ref-list></tp:taxon-treatment>
