# Supplementary material for: Abyssal fauna of polymetallic nodule exploration areas, eastern Clarion-Clipperton Zone, central Pacific Ocean: Annelida: Capitellidae, Opheliidae, Scalibregmatidae, and Travisiidae
Source: Zookeys. 2019 Oct 28;883:1–82. doi: 10.3897/zookeys.883.36193 (PMC6828828; doi:10.3897/zookeys.883.36193)
Supplement: XML Treatment for Notomastus [file zookeys.883.36193-treatment3.xml]

<!DOCTYPE tp:taxon-treatment
  PUBLIC "-//TaxonX//DTD Taxonomic Treatment Publishing DTD v0 20100105//EN" "tax-treatment-NSO.dtd">
<tp:taxon-treatment xmlns:tp="http://www.plazi.org/taxpub"><tp:treatment-meta><kwd-group><label>Taxon classification</label><kwd><named-content xmlns:xlink="http://www.w3.org/1999/xlink" content-type="kingdom">Animalia</named-content></kwd><kwd><named-content xmlns:xlink="http://www.w3.org/1999/xlink" content-type="order">Capitellida</named-content></kwd><kwd><named-content xmlns:xlink="http://www.w3.org/1999/xlink" content-type="family">Capitellidae</named-content></kwd></kwd-group><mixed-citation publication-type="journal"><person-group><name><surname>Wiklund</surname><given-names>Helena</given-names></name><name><surname>Neal</surname><given-names>Lenka</given-names></name><name><surname>Glover</surname><given-names>Adrian G.</given-names></name><name><surname>Drennan</surname><given-names>Regan</given-names></name><name><surname>Muriel Rabone</surname><given-names/></name><name><surname>Dahlgren</surname><given-names>Thomas G.</given-names></name></person-group><article-title>Abyssal fauna of polymetallic nodule exploration areas, eastern Clarion-Clipperton Zone, central Pacific Ocean: <tp:taxon-name><tp:taxon-name-part taxon-name-part-type="phylum">Annelida</tp:taxon-name-part></tp:taxon-name>: <tp:taxon-name><tp:taxon-name-part taxon-name-part-type="family">Capitellidae</tp:taxon-name-part></tp:taxon-name>, <tp:taxon-name><tp:taxon-name-part taxon-name-part-type="family">Opheliidae</tp:taxon-name-part></tp:taxon-name>, <tp:taxon-name><tp:taxon-name-part taxon-name-part-type="genus" reg="Scalibregmatidae">Scalibregmatidae</tp:taxon-name-part></tp:taxon-name>, and <tp:taxon-name><tp:taxon-name-part taxon-name-part-type="family">Travisiidae</tp:taxon-name-part></tp:taxon-name></article-title><source>Zookeys</source><day>28</day><month>10</month><year>2019</year><volume>883</volume><fpage>1</fpage><lpage>82</lpage><pub-id pub-id-type="doi">10.3897/zookeys.883.36193</pub-id></mixed-citation></tp:treatment-meta><tp:nomenclature><tp:taxon-name><object-id xmlns:xlink="http://www.w3.org/1999/xlink" content-type="arpha" xlink:type="simple">A79A9A5B-DFCC-53D5-B2FD-99068223CE07</object-id>
              <tp:taxon-name-part taxon-name-part-type="genus" reg="Notomastus">Notomastus</tp:taxon-name-part>
            </tp:taxon-name><tp:taxon-authority>sp. (NHM_162)</tp:taxon-authority><xref ref-type="fig" rid="F3">Fig. 3A–I</xref></tp:nomenclature><tp:treatment-sec sec-type="material" id="SECID0EWIAI"><title>Material examined.</title><p>NHM_162 NHMUK ANEA 2019.7100, coll. 13 Oct. 2013, <named-content xmlns:xlink="http://www.w3.org/1999/xlink" content-type="dwc:verbatimCoordinates" xlink:type="simple"><named-content content-type="geo-json" specific-use="{&#34;type&#34;:&#34;Point&#34;,&#34;coordinates&#34;:[-116.568217,13.963233]}" id="NCID0E6IAI" xlink:type="simple">13°57.794N, 116°34.093W</named-content></named-content>, 4084 m <ext-link xmlns:xlink="http://www.w3.org/1999/xlink" xlink:type="simple" ext-link-type="uri" xlink:href="http://data.nhm.ac.uk/object/f34e2921-7b6d-4c14-b217-690d9315f073">http://data.nhm.ac.uk/object/f34e2921-7b6d-4c14-b217-690d9315f073</ext-link>; NHM_915B NHMUK ANEA 2019.7101, coll. 23 Feb. 2015, <named-content xmlns:xlink="http://www.w3.org/1999/xlink" content-type="dwc:verbatimCoordinates" xlink:type="simple"><named-content content-type="geo-json" specific-use="{&#34;type&#34;:&#34;Point&#34;,&#34;coordinates&#34;:[-116.610500,12.571333]}" id="NCID0EMJAI" xlink:type="simple">12°34.28N, 116°36.63W</named-content></named-content>, 4198 m <ext-link xmlns:xlink="http://www.w3.org/1999/xlink" xlink:type="simple" ext-link-type="uri" xlink:href="http://data.nhm.ac.uk/object/98291a2a-c89a-4f62-bde5-91171368c749">http://data.nhm.ac.uk/object/98291a2a-c89a-4f62-bde5-91171368c749</ext-link>; NHM_1025D NHMUK ANEA 2019.7102, coll. 24 Feb. 2015, <named-content xmlns:xlink="http://www.w3.org/1999/xlink" content-type="dwc:verbatimCoordinates" xlink:type="simple"><named-content content-type="geo-json" specific-use="{&#34;type&#34;:&#34;Point&#34;,&#34;coordinates&#34;:[-117.292000,12.133667]}" id="NCID0EZJAI" xlink:type="simple">12°08.02N, 117°17.52W</named-content></named-content>, 4122 m <ext-link xmlns:xlink="http://www.w3.org/1999/xlink" xlink:type="simple" ext-link-type="uri" xlink:href="http://data.nhm.ac.uk/object/3e34e783-a51b-4a84-bc2e-6a19bac82b4e">http://data.nhm.ac.uk/object/3e34e783-a51b-4a84-bc2e-6a19bac82b4e</ext-link>; NHM_1200 NHMUK ANEA 2019.7103 coll. 27 Feb. 2015, <named-content xmlns:xlink="http://www.w3.org/1999/xlink" content-type="dwc:verbatimCoordinates" xlink:type="simple"><named-content content-type="geo-json" specific-use="{&#34;type&#34;:&#34;Point&#34;,&#34;coordinates&#34;:[-117.178117,12.009450]}" id="NCID0EGKAI" xlink:type="simple">12°00.567N, 117°10.687W</named-content></named-content>, 4144 m <ext-link xmlns:xlink="http://www.w3.org/1999/xlink" xlink:type="simple" ext-link-type="uri" xlink:href="http://data.nhm.ac.uk/object/2612dd53-cce5-47b9-aeed-c321bda6c3d8">http://data.nhm.ac.uk/object/2612dd53-cce5-47b9-aeed-c321bda6c3d8</ext-link>; NHM_1948J NHMUK ANEA 2019.7104, coll. 13 Mar. 2015, <named-content xmlns:xlink="http://www.w3.org/1999/xlink" content-type="dwc:verbatimCoordinates" xlink:type="simple"><named-content content-type="geo-json" specific-use="{&#34;type&#34;:&#34;Point&#34;,&#34;coordinates&#34;:[-117.217167,12.041500]}" id="NCID0ETKAI" xlink:type="simple">12°02.49N, 117°13.03W</named-content></named-content>, 4094 m <ext-link xmlns:xlink="http://www.w3.org/1999/xlink" xlink:type="simple" ext-link-type="uri" xlink:href="http://data.nhm.ac.uk/object/24374a21-17b6-4de5-8436-18c160aa5c8d">http://data.nhm.ac.uk/object/24374a21-17b6-4de5-8436-18c160aa5c8d</ext-link>.</p></tp:treatment-sec><tp:treatment-sec sec-type="description" id="SECID0E4KAI"><title>Description.</title><p>All specimens short anterior fragments, posteriorly incomplete with thorax only or thorax and 2–5 abdominal segments only. Small species, 2–4 mm long and 0.3–0.8 mm wide for 11–16 chaetigers. Preserved specimens creamy white in ethanol; live specimens white to light brown semi-opaque/translucent. Epithelium of peristomium and first two chaetigers smooth or at best weakly annulated, on chaetigers 3–11 epithelium tessellated, distinctly bi-annulated (Fig. <xref ref-type="fig" rid="F3">3A–D</xref>).</p><fig id="F3" position="float" orientation="portrait"><object-id xmlns:xlink="http://www.w3.org/1999/xlink" content-type="doi" xlink:type="simple">10.3897/zookeys.883.36193.figure3</object-id><object-id xmlns:xlink="http://www.w3.org/1999/xlink" content-type="arpha" xlink:type="simple">3AC3BC1F-C89D-592F-A7F1-EE4770DFD1C5</object-id><label>Figure 3.</label><caption><p><italic><tp:taxon-name><tp:taxon-name-part taxon-name-part-type="genus" reg="Notomastus">Notomastus</tp:taxon-name-part></tp:taxon-name></italic> sp. NHM_162. <bold>A</bold> Lab image, whole specimen (specimen NHM_162) <bold>B</bold> Live image, whole specimen (specimen NHM_162) <bold>C</bold> Lab image, biannulated chaetigers (specimen NHM_162) <bold>D</bold> Lab image, prostomium (specimen NHM_162, pr = prostomium) <bold>E</bold> Lab image, whole specimen, dorsal (specimen NHM_915B, no = notopodial lobe, nu = neuropodial lobe) <bold>F</bold> Lab image, whole specimen, ventral (specimen NHM_915B, nu = neuropodial lobe) <bold>G</bold> Lab image, thoracic chaetae, (specimen NHM_162) <bold>H</bold> Lab image, thoracic hooks (specimen NHM_162) <bold>I</bold> Lab image, whole specimen (specimen NHM_162, methyl green stain). Scale bars: 1 mm (<bold>A, E, F, I</bold>); 50 μm (<bold>G, H</bold>).</p></caption><graphic xmlns:xlink="http://www.w3.org/1999/xlink" xlink:href="zookeys-883-001-g003.jpg" position="float" orientation="portrait" xlink:type="simple" id="oo_350255.jpg"><uri content-type="original_file" xlink:type="simple">https://binary.pensoft.net/fig/350255</uri></graphic></fig><p>Prostomium low, rounded mound (Fig. <xref ref-type="fig" rid="F3">3D</xref>). Eyespots not observed. Nuchal organs inconspicuous. Peristomium as a broad, non-tessellated, achateous ring.</p><p>Thorax with 11 chaetigers, first with notochaetae only. All thoracic chaetae long, slender, bilimbate capillaries (Fig. <xref ref-type="fig" rid="F3">3G</xref>). Genital pores and lateral organs not observed under light microscopy. Transition between thorax and abdomen marked abruptly by the segment size, neuropodia development and chaetal type.</p><p>Abdominal segments with hooded hooks only in both rami. Noto- and neuropodia free laterally, notopodia widely separated dorsally. Abdominal notopodia coalesce into lobe, which protrudes from dorsum (Fig. <xref ref-type="fig" rid="F3">3E</xref>). Superior edges of the neuropodia taper to broadly rounded lobes (Fig. <xref ref-type="fig" rid="F3">3F, G</xref>). All abdominal chaetae hooded hooks, about 45 per ramus (Fig. <xref ref-type="fig" rid="F3">3H</xref>). All hooded hooks similar in shape on noto- and neuropodia; hooks with long shaft, with swelling at mid-point; with a main fang and rows of small teeth. The rest of the body unknown.</p></tp:treatment-sec><tp:treatment-sec sec-type="Methyl green stain" id="SECID0ELNAI"><title>Methyl green stain.</title><p>Anterior fragment with 13 chaetigers staining more or less uniformly; more pronounced in chaetigers 6–11 (Fig. <xref ref-type="fig" rid="F3">3I</xref>).</p></tp:treatment-sec><tp:treatment-sec sec-type="Genetic data" id="SECID0EVNAI"><title>Genetic data.</title><p>GenBank <ext-link xmlns:xlink="http://www.w3.org/1999/xlink" ext-link-type="gen" xlink:href="MN217417" xlink:type="simple">MN217417</ext-link>-<ext-link xmlns:xlink="http://www.w3.org/1999/xlink" ext-link-type="gen" xlink:href="MN217421" xlink:type="simple">MN217421</ext-link> for 16S, <ext-link xmlns:xlink="http://www.w3.org/1999/xlink" ext-link-type="gen" xlink:href="MN217497" xlink:type="simple">MN217497</ext-link> for 18S. COI was unsuccessful for this species, no identical matches on GenBank for 16S or 18S. In our phylogenetic tree <italic><tp:taxon-name><tp:taxon-name-part taxon-name-part-type="genus" reg="Notomastus">Notomastus</tp:taxon-name-part></tp:taxon-name></italic> sp. (NHM_162) is sister to <italic><tp:taxon-name><tp:taxon-name-part taxon-name-part-type="genus" reg="Notomastus">Notomastus</tp:taxon-name-part> <tp:taxon-name-part taxon-name-part-type="species" reg="latericeus">latericeus</tp:taxon-name-part></tp:taxon-name></italic> M. Sars, 1851, but the genus <italic><tp:taxon-name><tp:taxon-name-part taxon-name-part-type="genus" reg="Notomastus">Notomastus</tp:taxon-name-part></tp:taxon-name></italic> is not monophyletic in our tree (Fig. <xref ref-type="fig" rid="F4">4</xref>).</p><fig id="F4" position="float" orientation="portrait"><object-id xmlns:xlink="http://www.w3.org/1999/xlink" content-type="doi" xlink:type="simple">10.3897/zookeys.883.36193.figure4</object-id><object-id xmlns:xlink="http://www.w3.org/1999/xlink" content-type="arpha" xlink:type="simple">514C5DAD-EF06-5CC6-A78D-8F2E60BB6891</object-id><label>Figure 4.</label><caption><p>Phylogenetic analysis of <tp:taxon-name><tp:taxon-name-part taxon-name-part-type="family">Capitellidae</tp:taxon-name-part></tp:taxon-name>. 50% majority rule tree from the Bayesian analyses using 18S and 16S, with posterior probability values on nodes. Twenty-four taxa from GenBank were included, and <tp:taxon-name><tp:taxon-name-part taxon-name-part-type="phylum">Echiura</tp:taxon-name-part></tp:taxon-name> was chosen as outgroup following the annelid phylogeny of <xref ref-type="bibr" rid="B97">Weigert and Bleidorn (2016)</xref>.</p></caption><graphic xmlns:xlink="http://www.w3.org/1999/xlink" xlink:href="zookeys-883-001-g004.jpg" position="float" orientation="portrait" xlink:type="simple" id="oo_350256.jpg"><uri content-type="original_file" xlink:type="simple">https://binary.pensoft.net/fig/350256</uri></graphic></fig></tp:treatment-sec><tp:treatment-sec sec-type="remarks" id="SECID0ECQAI"><title>Remarks.</title><p>This species is consistent with the genus <italic><tp:taxon-name><tp:taxon-name-part taxon-name-part-type="genus" reg="Notomastus">Notomastus</tp:taxon-name-part></tp:taxon-name></italic> in possessing 11 chaetigers with notochaetae only, followed by abdominal chaetigers with hooded hooks only. As the specimens are poorly preserved with the thorax only or with 2–5 abdominal segments observed, this species cannot be meaningfully compared with other known species in this genus and is therefore not formally described.</p></tp:treatment-sec><tp:treatment-sec sec-type="ecology" id="SECID0EPQAI"><title>Ecology.</title><p>Found in the eastern polymetallic nodule province of the CCZ.</p></tp:treatment-sec><ref-list><ref id="B97"><mixed-citation xmlns:xlink="http://www.w3.org/1999/xlink" xlink:type="simple"><person-group><name name-style="western"><surname>Weigert</surname><given-names>A</given-names></name><name name-style="western"><surname>Bleidorn</surname><given-names>C</given-names></name></person-group> (<year>2016</year>) Current status of annelid phylogeny. Organisms, Diversity and Evolution 16(2) 345–362. <ext-link xlink:type="simple" ext-link-type="doi" xlink:href="10.1007/s13127-016-0265-7">https://doi.org/10.1007/s13127-016-0265-7</ext-link></mixed-citation></ref></ref-list></tp:taxon-treatment>
