# Supplementary material for: Abyssal fauna of polymetallic nodule exploration areas, eastern Clarion-Clipperton Zone, central Pacific Ocean: Annelida: Capitellidae, Opheliidae, Scalibregmatidae, and Travisiidae
Source: Zookeys. 2019 Oct 28;883:1–82. doi: 10.3897/zookeys.883.36193 (PMC6828828; doi:10.3897/zookeys.883.36193)
Supplement: XML Treatment for Opheliidae [file zookeys.883.36193-treatment4.xml]

<!DOCTYPE tp:taxon-treatment
  PUBLIC "-//TaxonX//DTD Taxonomic Treatment Publishing DTD v0 20100105//EN" "tax-treatment-NSO.dtd">
<tp:taxon-treatment xmlns:tp="http://www.plazi.org/taxpub"><tp:treatment-meta><kwd-group><label>Taxon classification</label><kwd><named-content xmlns:xlink="http://www.w3.org/1999/xlink" content-type="kingdom">Animalia</named-content></kwd><kwd><named-content xmlns:xlink="http://www.w3.org/1999/xlink" content-type="order">Capitellida</named-content></kwd><kwd><named-content xmlns:xlink="http://www.w3.org/1999/xlink" content-type="family">Capitellidae</named-content></kwd></kwd-group><mixed-citation publication-type="journal"><person-group><name><surname>Wiklund</surname><given-names>Helena</given-names></name><name><surname>Neal</surname><given-names>Lenka</given-names></name><name><surname>Glover</surname><given-names>Adrian G.</given-names></name><name><surname>Drennan</surname><given-names>Regan</given-names></name><name><surname>Muriel Rabone</surname><given-names/></name><name><surname>Dahlgren</surname><given-names>Thomas G.</given-names></name></person-group><article-title>Abyssal fauna of polymetallic nodule exploration areas, eastern Clarion-Clipperton Zone, central Pacific Ocean: <tp:taxon-name><tp:taxon-name-part taxon-name-part-type="phylum">Annelida</tp:taxon-name-part></tp:taxon-name>: <tp:taxon-name><tp:taxon-name-part taxon-name-part-type="family">Capitellidae</tp:taxon-name-part></tp:taxon-name>, <tp:taxon-name><tp:taxon-name-part taxon-name-part-type="family">Opheliidae</tp:taxon-name-part></tp:taxon-name>, <tp:taxon-name><tp:taxon-name-part taxon-name-part-type="genus" reg="Scalibregmatidae">Scalibregmatidae</tp:taxon-name-part></tp:taxon-name>, and <tp:taxon-name><tp:taxon-name-part taxon-name-part-type="family">Travisiidae</tp:taxon-name-part></tp:taxon-name></article-title><source>Zookeys</source><day>28</day><month>10</month><year>2019</year><volume>883</volume><fpage>1</fpage><lpage>82</lpage><pub-id pub-id-type="doi">10.3897/zookeys.883.36193</pub-id></mixed-citation></tp:treatment-meta><tp:nomenclature><tp:taxon-name><object-id xmlns:xlink="http://www.w3.org/1999/xlink" content-type="arpha" xlink:type="simple">66B3EF51-6262-56B2-81DC-BED06BD9E7CC</object-id>
              <tp:taxon-name-part taxon-name-part-type="family">Opheliidae</tp:taxon-name-part>
            </tp:taxon-name><tp:taxon-authority>Malmgren, 1867</tp:taxon-authority></tp:nomenclature><tp:treatment-sec sec-type="notes" id="SECID0ESRAI"><title>Notes.</title><p>Due to their simple morphology, there is much confusion in the taxonomic literature dealing with <tp:taxon-name><tp:taxon-name-part taxon-name-part-type="family">Opheliidae</tp:taxon-name-part></tp:taxon-name>, and many species and genera are currently considered invalid (Read and Fauchald 2018c). Useful recent studies clarifying some of the confusion are <xref ref-type="bibr" rid="B54">Kongsrud et al. (2011)</xref> and <xref ref-type="bibr" rid="B74">Parapar et al. (2011)</xref> based on material collected from North-East Atlantic. It would appear that several previous descriptions were based on what are in fact different, if morphologically very similar, species. Characters such as the shape of the prostomium and associated palpode are often reported in descriptions and used to distinguish species, but the UKSR material showed that the shape in preserved specimens may be variable and the shape and size of the associated palpode can also vary with preservation. Additionally, the shape of the prostomium in live specimens can be of different shape to that observed in preserved specimens (L. Neal pers. obs.) and thus this character might not be useful. Mouth structures in opheliids are rarely observed and reported but considered important by some authors (<xref ref-type="bibr" rid="B96">Tzetlin and Zhadan 2009</xref>). The number of chaetigers in a specimen has been deemed as a useful character by e.g. <xref ref-type="bibr" rid="B54">Kongsrud et al. (2011)</xref> and <xref ref-type="bibr" rid="B8">Blake (2000b)</xref>. The chaetae of the opheliids are relatively uniform smooth capillaries of limited taxonomical importance. However, Sarda et al. (2009) reported the presence of hirsute capillaries in <italic><tp:taxon-name><tp:taxon-name-part taxon-name-part-type="genus" reg="Ophelina">Ophelina</tp:taxon-name-part> <tp:taxon-name-part taxon-name-part-type="species" reg="margaleffi">margaleffi</tp:taxon-name-part></tp:taxon-name></italic> Sarda et al., 2009 observed under SEM. Opheliid branchiae are very fragile structures which are easily lost and thus their distribution and number can be difficult to observe. <xref ref-type="bibr" rid="B54">Kongsrud et al. (2011)</xref> illustrated the importance of examining a relatively large number of specimens in order to correctly establish the characters of these structures. The anal tube is also a very fragile structure that is easily lost, and true absence is difficult to distinguish from loss due to damage. <xref ref-type="bibr" rid="B54">Kongsrud et al. (2011)</xref> again illustrated the importance of examining a relatively large number of specimens in order to correctly establish the presence and form of this structure.</p><p>Unfortunately, the ABYSSLINE material provides very few specimens (often just one) per species, which complicates the morphological interpretation. Nevertheless, in combination with DNA data, we believe it is important to provide the currently best possible morphology, which can be amended as more and better-preserved examples become available in the future. As a result, only 8 out of 15 opheliid species found in the ABYSSLINE material are here formally described. Morphologically, the ABYSSLINE material can be assigned to two known genera, <italic><tp:taxon-name><tp:taxon-name-part taxon-name-part-type="genus" reg="Ammotrypanella">Ammotrypanella</tp:taxon-name-part></tp:taxon-name></italic> McIntosh, 1878 and <italic><tp:taxon-name><tp:taxon-name-part taxon-name-part-type="genus" reg="Ophelina">Ophelina</tp:taxon-name-part></tp:taxon-name></italic> Örsted, 1843.</p></tp:treatment-sec><ref-list><ref id="B54"><mixed-citation xmlns:xlink="http://www.w3.org/1999/xlink" xlink:type="simple"><person-group><name name-style="western"><surname>Kongsrud</surname><given-names>JA</given-names></name><name name-style="western"><surname>Bakken</surname><given-names>T</given-names></name><name name-style="western"><surname>Oug</surname><given-names>E</given-names></name></person-group> (<year>2011</year>) <article-title>Deep-water species of the genus <italic><tp:taxon-name><tp:taxon-name-part taxon-name-part-type="genus">Ophelina</tp:taxon-name-part></tp:taxon-name></italic> (<tp:taxon-name><tp:taxon-name-part taxon-name-part-type="phylum">Annelida</tp:taxon-name-part></tp:taxon-name>, <tp:taxon-name><tp:taxon-name-part taxon-name-part-type="family">Opheliidae</tp:taxon-name-part></tp:taxon-name>) in the Nordic Seas, with the description of <italic><tp:taxon-name><tp:taxon-name-part taxon-name-part-type="genus">Ophelina</tp:taxon-name-part> <tp:taxon-name-part taxon-name-part-type="species">brattegardi</tp:taxon-name-part></tp:taxon-name></italic> sp. nov.</article-title><source>Italian Journal of Zoology</source><volume>78</volume>: <fpage>95</fpage>–<lpage>111</lpage>. <ext-link xlink:type="simple" ext-link-type="doi" xlink:href="10.1080/11250003.2011.606658">https://doi.org/10.1080/11250003.2011.606658</ext-link></mixed-citation></ref><ref id="B74"><mixed-citation xmlns:xlink="http://www.w3.org/1999/xlink" xlink:type="simple"><person-group><name name-style="western"><surname>Parapar</surname><given-names>J</given-names></name><name name-style="western"><surname>Moreira</surname><given-names>J</given-names></name><name name-style="western"><surname>Helgason</surname><given-names>GV</given-names></name></person-group> (<year>2011</year>) Distribution and diversity of the <tp:taxon-name><tp:taxon-name-part taxon-name-part-type="family">Opheliidae</tp:taxon-name-part></tp:taxon-name> (<tp:taxon-name><tp:taxon-name-part taxon-name-part-type="phylum">Annelida</tp:taxon-name-part></tp:taxon-name>, <tp:taxon-name><tp:taxon-name-part taxon-name-part-type="class">Polychaeta</tp:taxon-name-part></tp:taxon-name>) on the continental shelf and slope of Iceland, with a review of the genus <italic><tp:taxon-name><tp:taxon-name-part taxon-name-part-type="genus">Ophelina</tp:taxon-name-part></tp:taxon-name></italic> in northeast Atlantic waters and description of two new species. Organisms Diversity and Evolution 11: 83. <ext-link xlink:type="simple" ext-link-type="doi" xlink:href="10.1007/s13127-011-0046-2">https://doi.org/10.1007/s13127-011-0046-2</ext-link></mixed-citation></ref><ref id="B96"><mixed-citation xmlns:xlink="http://www.w3.org/1999/xlink" xlink:type="simple"><person-group><name name-style="western"><surname>Tzetlin</surname><given-names>A</given-names></name><name name-style="western"><surname>Zhadan</surname><given-names>A</given-names></name></person-group> (<year>2009</year>) <article-title>Morphological variation of axial non-muscular proboscis types in the <tp:taxon-name><tp:taxon-name-part taxon-name-part-type="class">Polychaeta</tp:taxon-name-part></tp:taxon-name>.</article-title><source>Zoosymposia</source><volume>2</volume>: <fpage>415</fpage>–<lpage>427</lpage>.</mixed-citation></ref><ref id="B8"><mixed-citation xmlns:xlink="http://www.w3.org/1999/xlink" xlink:type="simple"><person-group><name name-style="western"><surname>Blake</surname><given-names>JA</given-names></name></person-group> (<year>2000b</year>) <article-title>Family <tp:taxon-name><tp:taxon-name-part taxon-name-part-type="family">Opheliidae</tp:taxon-name-part></tp:taxon-name> Malmgren, 1867. Taxonomic Atlas of the Benthic Fauna of the Santa Maria Basin and the Western Santa Barbara Channel.</article-title><source>Santa Barbara Museum of Natural History, Santa Barbara, California</source><volume>7</volume>: <fpage>145</fpage>–<lpage>168</lpage>.</mixed-citation></ref></ref-list></tp:taxon-treatment>
