# Supplementary material for: Abyssal fauna of polymetallic nodule exploration areas, eastern Clarion-Clipperton Zone, central Pacific Ocean: Annelida: Capitellidae, Opheliidae, Scalibregmatidae, and Travisiidae
Source: Zookeys. 2019 Oct 28;883:1–82. doi: 10.3897/zookeys.883.36193 (PMC6828828; doi:10.3897/zookeys.883.36193)
Supplement: XML Treatment for Ammotrypanella [file zookeys.883.36193-treatment5.xml]

<!DOCTYPE tp:taxon-treatment
  PUBLIC "-//TaxonX//DTD Taxonomic Treatment Publishing DTD v0 20100105//EN" "tax-treatment-NSO.dtd">
<tp:taxon-treatment xmlns:tp="http://www.plazi.org/taxpub"><tp:treatment-meta><kwd-group><label>Taxon classification</label><kwd><named-content xmlns:xlink="http://www.w3.org/1999/xlink" content-type="kingdom">Animalia</named-content></kwd><kwd><named-content xmlns:xlink="http://www.w3.org/1999/xlink" content-type="order">Capitellida</named-content></kwd><kwd><named-content xmlns:xlink="http://www.w3.org/1999/xlink" content-type="family">Capitellidae</named-content></kwd></kwd-group><mixed-citation publication-type="journal"><person-group><name><surname>Wiklund</surname><given-names>Helena</given-names></name><name><surname>Neal</surname><given-names>Lenka</given-names></name><name><surname>Glover</surname><given-names>Adrian G.</given-names></name><name><surname>Drennan</surname><given-names>Regan</given-names></name><name><surname>Muriel Rabone</surname><given-names/></name><name><surname>Dahlgren</surname><given-names>Thomas G.</given-names></name></person-group><article-title>Abyssal fauna of polymetallic nodule exploration areas, eastern Clarion-Clipperton Zone, central Pacific Ocean: <tp:taxon-name><tp:taxon-name-part taxon-name-part-type="phylum">Annelida</tp:taxon-name-part></tp:taxon-name>: <tp:taxon-name><tp:taxon-name-part taxon-name-part-type="family">Capitellidae</tp:taxon-name-part></tp:taxon-name>, <tp:taxon-name><tp:taxon-name-part taxon-name-part-type="family">Opheliidae</tp:taxon-name-part></tp:taxon-name>, <tp:taxon-name><tp:taxon-name-part taxon-name-part-type="genus" reg="Scalibregmatidae">Scalibregmatidae</tp:taxon-name-part></tp:taxon-name>, and <tp:taxon-name><tp:taxon-name-part taxon-name-part-type="family">Travisiidae</tp:taxon-name-part></tp:taxon-name></article-title><source>Zookeys</source><day>28</day><month>10</month><year>2019</year><volume>883</volume><fpage>1</fpage><lpage>82</lpage><pub-id pub-id-type="doi">10.3897/zookeys.883.36193</pub-id></mixed-citation></tp:treatment-meta><tp:nomenclature><tp:taxon-name><object-id xmlns:xlink="http://www.w3.org/1999/xlink" content-type="arpha" xlink:type="simple">21665342-F47D-581C-AD5A-0CF152B0C865</object-id>
              <tp:taxon-name-part taxon-name-part-type="genus" reg="Ammotrypanella">Ammotrypanella</tp:taxon-name-part>
            </tp:taxon-name><tp:taxon-authority>McIntosh, 1878</tp:taxon-authority><xref ref-type="fig" rid="F5">Fig. 5A–C</xref></tp:nomenclature><tp:treatment-sec sec-type="notes" id="SECID0EYUAI"><title>Notes.</title><p>The confused taxonomic history of <italic><tp:taxon-name><tp:taxon-name-part taxon-name-part-type="genus" reg="Ammotrypanella">Ammotrypanella</tp:taxon-name-part></tp:taxon-name></italic> and its type species, <italic><tp:taxon-name><tp:taxon-name-part taxon-name-part-type="genus" reg="Ammotrypanella">Ammotrypanella</tp:taxon-name-part> <tp:taxon-name-part taxon-name-part-type="species" reg="arctica">arctica</tp:taxon-name-part></tp:taxon-name></italic> McIntosh, 1878 has been summarized by <xref ref-type="bibr" rid="B74">Parapar et al. (2011)</xref> and attributed to the short description and drawings provided by <xref ref-type="bibr" rid="B59">McIntosh (1878)</xref>. <xref ref-type="bibr" rid="B93">Støp-Bowitz (1945)</xref> proposed that <italic><tp:taxon-name><tp:taxon-name-part taxon-name-part-type="genus" reg="Ammotrypanella">Ammotrypanella</tp:taxon-name-part></tp:taxon-name></italic> should be considered as synonymous with <italic><tp:taxon-name><tp:taxon-name-part taxon-name-part-type="genus" reg="Ophelina">Ophelina</tp:taxon-name-part></tp:taxon-name></italic>, while <xref ref-type="bibr" rid="B31">Fauchald (1977)</xref> treated <italic><tp:taxon-name><tp:taxon-name-part taxon-name-part-type="genus" reg="Ammotrypanella">Ammotrypanella</tp:taxon-name-part></tp:taxon-name></italic> as a valid genus characterized by having the branchiae limited to the posterior part of body. <xref ref-type="bibr" rid="B87">Schüller (2008)</xref> provided a re-diagnosis of <italic><tp:taxon-name><tp:taxon-name-part taxon-name-part-type="genus" reg="Ammotrypanella">Ammotrypanella</tp:taxon-name-part></tp:taxon-name></italic>, following the examination of the type material of <italic><tp:taxon-name><tp:taxon-name-part taxon-name-part-type="genus" reg="Ammotrypanella">A.</tp:taxon-name-part> <tp:taxon-name-part taxon-name-part-type="species" reg="arctica">arctica</tp:taxon-name-part></tp:taxon-name></italic>, and while she pointed out that the holotype (BMNH.1921.1.2392) is in a poor state, she confirmed the presence of branchiae in the posterior part of the body only. Based on this observation <xref ref-type="bibr" rid="B87">Schüller (2008)</xref> then provided descriptions of three new species from abyssal Southern Ocean (<italic><tp:taxon-name><tp:taxon-name-part taxon-name-part-type="genus" reg="Ammotrypanella">A.</tp:taxon-name-part> <tp:taxon-name-part taxon-name-part-type="species" reg="cirrosa">cirrosa</tp:taxon-name-part></tp:taxon-name></italic>, <italic><tp:taxon-name><tp:taxon-name-part taxon-name-part-type="genus" reg="Ammotrypanella">A.</tp:taxon-name-part> <tp:taxon-name-part taxon-name-part-type="species" reg="mcintoshi">mcintoshi</tp:taxon-name-part></tp:taxon-name></italic> and <italic><tp:taxon-name><tp:taxon-name-part taxon-name-part-type="genus" reg="Ammotrypanella">A.</tp:taxon-name-part> <tp:taxon-name-part taxon-name-part-type="species" reg="princessa">princessa</tp:taxon-name-part></tp:taxon-name></italic>), bringing the currently valid number of <italic><tp:taxon-name><tp:taxon-name-part taxon-name-part-type="genus" reg="Ammotrypanella">Ammotrypanella</tp:taxon-name-part></tp:taxon-name></italic> species to four. The holotype of <italic><tp:taxon-name><tp:taxon-name-part taxon-name-part-type="genus" reg="Ammotrypanella">A.</tp:taxon-name-part> <tp:taxon-name-part taxon-name-part-type="species" reg="arctica">arctica</tp:taxon-name-part></tp:taxon-name></italic> has also been examined as part of this study (Fig. <xref ref-type="fig" rid="F5">5A–C</xref>) but is in too poor condition (now in three fragments) to provide meaningful information.</p><fig id="F5" position="float" orientation="portrait"><object-id xmlns:xlink="http://www.w3.org/1999/xlink" content-type="doi" xlink:type="simple">10.3897/zookeys.883.36193.figure5</object-id><object-id xmlns:xlink="http://www.w3.org/1999/xlink" content-type="arpha" xlink:type="simple">6D003CF4-73FF-554B-AB6E-A54D6EB81F53</object-id><label>Figure 5.</label><caption><p><italic><tp:taxon-name><tp:taxon-name-part taxon-name-part-type="genus" reg="Ammotrypanella">Ammotrypanella</tp:taxon-name-part> <tp:taxon-name-part taxon-name-part-type="species" reg="arctica">arctica</tp:taxon-name-part></tp:taxon-name></italic> holotype (BMNH 1921.12392). <bold>A</bold> Whole specimen (fragmented) <bold>B</bold> Anterior-most fragment <bold>C</bold> Posterior-most fragment. Scale bars: 1 mm (<bold>A, B, C</bold>).</p></caption><graphic xmlns:xlink="http://www.w3.org/1999/xlink" xlink:href="zookeys-883-001-g005.jpg" position="float" orientation="portrait" xlink:type="simple" id="oo_350257.jpg"><uri content-type="original_file" xlink:type="simple">https://binary.pensoft.net/fig/350257</uri></graphic></fig><p>As a taxonomic revision is beyond the scope of this study, we follow the definition of <italic><tp:taxon-name><tp:taxon-name-part taxon-name-part-type="genus" reg="Ammotrypanella">Ammotrypanella</tp:taxon-name-part></tp:taxon-name></italic> given by <xref ref-type="bibr" rid="B87">Schüller (2008)</xref>, with one amendment. <xref ref-type="bibr" rid="B87">Schüller (2008)</xref> considered that anal tube may be absent, while here we suggest that it was likely missing due to damage.</p></tp:treatment-sec><tp:treatment-sec sec-type="diagnosis" id="SECID0EX1AI"><title>Diagnosis.</title><p>Body long and thin, with ventral groove along whole length of body. Prostomium bluntly rounded to conical with small palpode, peristomium indistinct. Eyes absent. Parapodia embedded into lateral groove in median region, becoming more distinct in posterior region. Parapodia with branchiae in third quarter of body. All chaetae simple. Branchiae flat, wide at base, tapering to top. Anal tube present.</p><p>Several morphotypes with branchiae restricted to the posterior part of the body were encountered in the UKSR material, which is consistent with genus <italic><tp:taxon-name><tp:taxon-name-part taxon-name-part-type="genus" reg="Ammotrypanella">Ammotrypanella</tp:taxon-name-part></tp:taxon-name></italic> as discussed above. The UKSR-collected species can be distinguished from four known species assigned to this genus mainly by the form of anal tube:</p><p><italic><tp:taxon-name><tp:taxon-name-part taxon-name-part-type="genus" reg="Ammotrypanella">Ammotrypanella</tp:taxon-name-part> <tp:taxon-name-part taxon-name-part-type="species" reg="arctica">arctica</tp:taxon-name-part></tp:taxon-name></italic> McIntosh, 1878 has an elongated anal tube about same length as posterior abranchiate region and provided with a deciduous anal cirrus and terminal anus (see Schüller et al. 2008; <xref ref-type="bibr" rid="B74">Parapar et al. 2011</xref>).</p><p><italic><tp:taxon-name><tp:taxon-name-part taxon-name-part-type="genus" reg="Ammotrypanella">Ammotrypanella</tp:taxon-name-part> <tp:taxon-name-part taxon-name-part-type="species" reg="cirrosa">cirrosa</tp:taxon-name-part></tp:taxon-name></italic> Schüller, 2008 has an elongated anal tube, its length equals to length of last 5–8 chaetigers, posterior margin with numerous cirri.</p><p><italic><tp:taxon-name><tp:taxon-name-part taxon-name-part-type="genus" reg="Ammotrypanella">Ammotrypanella</tp:taxon-name-part> <tp:taxon-name-part taxon-name-part-type="species" reg="mcintoshi">mcintoshi</tp:taxon-name-part></tp:taxon-name></italic> Schüller, 2008 lacks an anal tube. Although the absence of an anal tube was considered real and a distinguishing feature of this species by <xref ref-type="bibr" rid="B87">Schüller (2008)</xref>, it is not clear if the anal tube was in fact missing (fallen off) (see comment in <xref ref-type="bibr" rid="B74">Parapar et al. 2011</xref>).</p><p><italic><tp:taxon-name><tp:taxon-name-part taxon-name-part-type="genus" reg="Ammotrypanella">Ammotrypanella</tp:taxon-name-part> <tp:taxon-name-part taxon-name-part-type="species" reg="princessa">princessa</tp:taxon-name-part></tp:taxon-name></italic> Schüller, 2008 has a prostomium which mimics the shape of a royal crown (<xref ref-type="bibr" rid="B87">Schüller 2008</xref>).</p><p>Additionally, <italic><tp:taxon-name><tp:taxon-name-part taxon-name-part-type="genus" reg="Ophelina">Ophelina</tp:taxon-name-part> <tp:taxon-name-part taxon-name-part-type="species" reg="opisthobranchiata">opisthobranchiata</tp:taxon-name-part></tp:taxon-name></italic> Wirén, 1901 described from the deep sea of Spitsbergen, also has a posterior distribution of branchiae. In his recent re-description <xref ref-type="bibr" rid="B54">Kongsrud et al. (2011)</xref> preferred not to recognize this species as <italic><tp:taxon-name><tp:taxon-name-part taxon-name-part-type="genus" reg="Ammotrypanella">Ammotrypanella</tp:taxon-name-part></tp:taxon-name></italic> due to lack of phylogenetic analysis and variation of morphology in <italic><tp:taxon-name><tp:taxon-name-part taxon-name-part-type="genus" reg="Ophelina">Ophelina</tp:taxon-name-part></tp:taxon-name></italic>.</p><p>Our molecular analysis revealed the presence of four distinct CCZ species, forming a well-supported clade. Three of those species (<italic><tp:taxon-name><tp:taxon-name-part taxon-name-part-type="genus" reg="Ammotrypanella">Ammotrypanella</tp:taxon-name-part> <tp:taxon-name-part taxon-name-part-type="species" reg="keenani">keenani</tp:taxon-name-part></tp:taxon-name></italic> sp. nov., <italic><tp:taxon-name><tp:taxon-name-part taxon-name-part-type="genus" reg="Ammotrypanella">Ammotrypanella</tp:taxon-name-part> <tp:taxon-name-part taxon-name-part-type="species" reg="kersteni">kersteni</tp:taxon-name-part></tp:taxon-name></italic> sp. nov. and <italic><tp:taxon-name><tp:taxon-name-part taxon-name-part-type="genus" reg="Ammotrypanella">Ammotrypanella</tp:taxon-name-part></tp:taxon-name></italic> sp. NHM_1653) are represented by reasonably well-preserved specimens. Unfortunately, species NHM_2114 is represented by a single specimen with all branchiae now lost and it is therefore assigned to this genus only based on molecular data.</p></tp:treatment-sec><ref-list><ref id="B74"><mixed-citation xmlns:xlink="http://www.w3.org/1999/xlink" xlink:type="simple"><person-group><name name-style="western"><surname>Parapar</surname><given-names>J</given-names></name><name name-style="western"><surname>Moreira</surname><given-names>J</given-names></name><name name-style="western"><surname>Helgason</surname><given-names>GV</given-names></name></person-group> (<year>2011</year>) Distribution and diversity of the <tp:taxon-name><tp:taxon-name-part taxon-name-part-type="family">Opheliidae</tp:taxon-name-part></tp:taxon-name> (<tp:taxon-name><tp:taxon-name-part taxon-name-part-type="phylum">Annelida</tp:taxon-name-part></tp:taxon-name>, <tp:taxon-name><tp:taxon-name-part taxon-name-part-type="class">Polychaeta</tp:taxon-name-part></tp:taxon-name>) on the continental shelf and slope of Iceland, with a review of the genus <italic><tp:taxon-name><tp:taxon-name-part taxon-name-part-type="genus">Ophelina</tp:taxon-name-part></tp:taxon-name></italic> in northeast Atlantic waters and description of two new species. Organisms Diversity and Evolution 11: 83. <ext-link xlink:type="simple" ext-link-type="doi" xlink:href="10.1007/s13127-011-0046-2">https://doi.org/10.1007/s13127-011-0046-2</ext-link></mixed-citation></ref><ref id="B59"><mixed-citation xmlns:xlink="http://www.w3.org/1999/xlink" xlink:type="simple"><person-group><name name-style="western"><surname>McIntosh</surname><given-names>WC</given-names></name></person-group> (<year>1878</year>) <article-title>On the <tp:taxon-name><tp:taxon-name-part taxon-name-part-type="phylum">Annelida</tp:taxon-name-part></tp:taxon-name> obtained during the Cruise of H.M.S. ‘Valorous’ to Davis Strait in 1875. Transactions of the Linnean Society of London.</article-title><source>Second Series: Zoology</source><volume>1</volume>(<issue>7</issue>): <fpage>499</fpage>–<lpage>511</lpage>. [pl. LXV]</mixed-citation></ref><ref id="B93"><mixed-citation xmlns:xlink="http://www.w3.org/1999/xlink" xlink:type="simple"><person-group><name name-style="western"><surname>Støp-Bowitz</surname><given-names>C</given-names></name></person-group> (<year>1945</year>) <article-title>Les ophéliens norvégiens.</article-title><source>Meddelelser fra det Zoologiske Museum, Oslo</source><volume>52</volume>: <fpage>21</fpage>–<lpage>61</lpage>.</mixed-citation></ref><ref id="B31"><mixed-citation xmlns:xlink="http://www.w3.org/1999/xlink" xlink:type="simple"><person-group><name name-style="western"><surname>Fauchald</surname><given-names>K</given-names></name></person-group> (<year>1977</year>) <article-title>The polychaete worms. Definitions and keys to the orders, families and genera.</article-title><source>Natural History Museum of Los Angeles Country, Science Series</source><volume>28</volume>: <fpage>1</fpage>–<lpage>190</lpage>.</mixed-citation></ref><ref id="B87"><mixed-citation xmlns:xlink="http://www.w3.org/1999/xlink" xlink:type="simple"><person-group><name name-style="western"><surname>Schüller</surname><given-names>M</given-names></name></person-group> (<year>2008</year>) <article-title>New polychaete species collected during the expeditions ANDEEP I, II, and III to the deep Atlantic sector of the Southern Ocean in the austral summers 2002 and 2005 – <tp:taxon-name><tp:taxon-name-part taxon-name-part-type="family">Ampharetidae</tp:taxon-name-part></tp:taxon-name>, <tp:taxon-name><tp:taxon-name-part taxon-name-part-type="family">Opheliidae</tp:taxon-name-part></tp:taxon-name>, and <tp:taxon-name><tp:taxon-name-part taxon-name-part-type="genus">Scalibregmatidae</tp:taxon-name-part></tp:taxon-name>.</article-title><source>Zootaxa</source><volume>1705</volume>: <fpage>51</fpage>–<lpage>68</lpage>. <ext-link xlink:type="simple" ext-link-type="doi" xlink:href="10.11646/zootaxa.1705.1.4">https://doi.org/10.11646/zootaxa.1705.1.4</ext-link></mixed-citation></ref><ref id="B54"><mixed-citation xmlns:xlink="http://www.w3.org/1999/xlink" xlink:type="simple"><person-group><name name-style="western"><surname>Kongsrud</surname><given-names>JA</given-names></name><name name-style="western"><surname>Bakken</surname><given-names>T</given-names></name><name name-style="western"><surname>Oug</surname><given-names>E</given-names></name></person-group> (<year>2011</year>) <article-title>Deep-water species of the genus <italic><tp:taxon-name><tp:taxon-name-part taxon-name-part-type="genus">Ophelina</tp:taxon-name-part></tp:taxon-name></italic> (<tp:taxon-name><tp:taxon-name-part taxon-name-part-type="phylum">Annelida</tp:taxon-name-part></tp:taxon-name>, <tp:taxon-name><tp:taxon-name-part taxon-name-part-type="family">Opheliidae</tp:taxon-name-part></tp:taxon-name>) in the Nordic Seas, with the description of <italic><tp:taxon-name><tp:taxon-name-part taxon-name-part-type="genus">Ophelina</tp:taxon-name-part> <tp:taxon-name-part taxon-name-part-type="species">brattegardi</tp:taxon-name-part></tp:taxon-name></italic> sp. nov.</article-title><source>Italian Journal of Zoology</source><volume>78</volume>: <fpage>95</fpage>–<lpage>111</lpage>. <ext-link xlink:type="simple" ext-link-type="doi" xlink:href="10.1080/11250003.2011.606658">https://doi.org/10.1080/11250003.2011.606658</ext-link></mixed-citation></ref></ref-list></tp:taxon-treatment>
