# Supplementary material for: Abyssal fauna of polymetallic nodule exploration areas, eastern Clarion-Clipperton Zone, central Pacific Ocean: Annelida: Capitellidae, Opheliidae, Scalibregmatidae, and Travisiidae
Source: Zookeys. 2019 Oct 28;883:1–82. doi: 10.3897/zookeys.883.36193 (PMC6828828; doi:10.3897/zookeys.883.36193)
Supplement: XML Treatment for Ammotrypanella keenani [file zookeys.883.36193-treatment6.xml]

<!DOCTYPE tp:taxon-treatment
  PUBLIC "-//TaxonX//DTD Taxonomic Treatment Publishing DTD v0 20100105//EN" "tax-treatment-NSO.dtd">
<tp:taxon-treatment xmlns:tp="http://www.plazi.org/taxpub"><tp:treatment-meta><kwd-group><label>Taxon classification</label><kwd><named-content xmlns:xlink="http://www.w3.org/1999/xlink" content-type="kingdom">Animalia</named-content></kwd><kwd><named-content xmlns:xlink="http://www.w3.org/1999/xlink" content-type="order">Capitellida</named-content></kwd><kwd><named-content xmlns:xlink="http://www.w3.org/1999/xlink" content-type="family">Capitellidae</named-content></kwd></kwd-group><mixed-citation publication-type="journal"><person-group><name><surname>Wiklund</surname><given-names>Helena</given-names></name><name><surname>Neal</surname><given-names>Lenka</given-names></name><name><surname>Glover</surname><given-names>Adrian G.</given-names></name><name><surname>Drennan</surname><given-names>Regan</given-names></name><name><surname>Muriel Rabone</surname><given-names/></name><name><surname>Dahlgren</surname><given-names>Thomas G.</given-names></name></person-group><article-title>Abyssal fauna of polymetallic nodule exploration areas, eastern Clarion-Clipperton Zone, central Pacific Ocean: <tp:taxon-name><tp:taxon-name-part taxon-name-part-type="phylum">Annelida</tp:taxon-name-part></tp:taxon-name>: <tp:taxon-name><tp:taxon-name-part taxon-name-part-type="family">Capitellidae</tp:taxon-name-part></tp:taxon-name>, <tp:taxon-name><tp:taxon-name-part taxon-name-part-type="family">Opheliidae</tp:taxon-name-part></tp:taxon-name>, <tp:taxon-name><tp:taxon-name-part taxon-name-part-type="genus" reg="Scalibregmatidae">Scalibregmatidae</tp:taxon-name-part></tp:taxon-name>, and <tp:taxon-name><tp:taxon-name-part taxon-name-part-type="family">Travisiidae</tp:taxon-name-part></tp:taxon-name></article-title><source>Zookeys</source><day>28</day><month>10</month><year>2019</year><volume>883</volume><fpage>1</fpage><lpage>82</lpage><pub-id pub-id-type="doi">10.3897/zookeys.883.36193</pub-id></mixed-citation></tp:treatment-meta><tp:nomenclature><tp:taxon-name><object-id xmlns:xlink="http://www.w3.org/1999/xlink" content-type="arpha" xlink:type="simple">30C7978C-817C-5E17-8BC2-0C19EFD872B9</object-id>
              <tp:taxon-name-part taxon-name-part-type="genus" reg="Ammotrypanella">Ammotrypanella</tp:taxon-name-part>
              <tp:taxon-name-part taxon-name-part-type="species" reg="keenani">keenani</tp:taxon-name-part>
              <object-id xmlns:xlink="http://www.w3.org/1999/xlink" content-type="zoobank" xlink:type="simple">http://zoobank.org/BF6FB02D-DF8E-4781-A76D-9B209FCC086B</object-id>
            </tp:taxon-name><tp:taxon-status xmlns:xlink="http://www.w3.org/1999/xlink" xlink:type="simple">sp. nov.</tp:taxon-status><xref ref-type="fig" rid="F6">Fig. 6A–J</xref></tp:nomenclature><tp:treatment-sec sec-type="material" id="SECID0ETABI"><title>Material examined.</title><p>NHM_1166C NHMUK ANEA 2019.7109, coll. 26 Feb. 2015, <named-content xmlns:xlink="http://www.w3.org/1999/xlink" content-type="dwc:verbatimCoordinates" xlink:type="simple"><named-content content-type="geo-json" specific-use="{&#34;type&#34;:&#34;Point&#34;,&#34;coordinates&#34;:[-117.164500,12.115500]}" id="NCID0E3ABI" xlink:type="simple">12°06.93N, 117°09.87W</named-content></named-content>, 4100 m <ext-link xmlns:xlink="http://www.w3.org/1999/xlink" xlink:type="simple" ext-link-type="uri" xlink:href="http://data.nhm.ac.uk/object/483c6faa-0338-4cf5-a21d-6f448c72f4aa">http://data.nhm.ac.uk/object/483c6faa-0338-4cf5-a21d-6f448c72f4aa</ext-link>; NHM_1250 <bold>(holotype</bold>) NHMUK ANEA 2019.7110, coll. 01 Mar. 2015, <named-content xmlns:xlink="http://www.w3.org/1999/xlink" content-type="dwc:verbatimCoordinates" xlink:type="simple"><named-content content-type="geo-json" specific-use="{&#34;type&#34;:&#34;Point&#34;,&#34;coordinates&#34;:[-117.302167,12.257333]}" id="NCID0ELBBI" xlink:type="simple">12°15.44N, 117°18.13W</named-content></named-content>, 4302 m <ext-link xmlns:xlink="http://www.w3.org/1999/xlink" xlink:type="simple" ext-link-type="uri" xlink:href="http://data.nhm.ac.uk/object1514d25d-b485-4b90-8981-3e84381bf250">http://data.nhm.ac.uk/object1514d25d-b485-4b90-8981-3e84381bf250</ext-link>; NHM_1871 (<bold>paratype</bold>) NHMUK ANEA 2019.7111, coll. 13 Mar. 2015, <named-content xmlns:xlink="http://www.w3.org/1999/xlink" content-type="dwc:verbatimCoordinates" xlink:type="simple"><named-content content-type="geo-json" specific-use="{&#34;type&#34;:&#34;Point&#34;,&#34;coordinates&#34;:[-117.217167,12.041500]}" id="NCID0E1BBI" xlink:type="simple">12°02.49N, 117°13.03W</named-content></named-content>, 4094 m <ext-link xmlns:xlink="http://www.w3.org/1999/xlink" xlink:type="simple" ext-link-type="uri" xlink:href="http://data.nhm.ac.uk/object/d93680b5-a3a3-4623-afc4-17062e1a1a58">http://data.nhm.ac.uk/object/d93680b5-a3a3-4623-afc4-17062e1a1a58</ext-link>; NHM_1949 NHMUK ANEA 2019.7112, coll. 14 Mar. 2015, <named-content xmlns:xlink="http://www.w3.org/1999/xlink" content-type="dwc:verbatimCoordinates" xlink:type="simple"><named-content content-type="geo-json" specific-use="{&#34;type&#34;:&#34;Point&#34;,&#34;coordinates&#34;:[-117.371367,12.190100]}" id="NCID0EHCBI" xlink:type="simple">12°11.406N, 117°22.282W</named-content></named-content>, 4182 m <ext-link xmlns:xlink="http://www.w3.org/1999/xlink" xlink:type="simple" ext-link-type="uri" xlink:href="http://data.nhm.ac.uk/object/cff2696d-06ab-42a1-843e-6ef894872f32">http://data.nhm.ac.uk/object/cff2696d-06ab-42a1-843e-6ef894872f32</ext-link>.</p></tp:treatment-sec><tp:treatment-sec sec-type="type locality" id="SECID0ERCBI"><title>Type locality.</title><p>Pacific Ocean, CCZ, <named-content xmlns:xlink="http://www.w3.org/1999/xlink" content-type="dwc:verbatimCoordinates" xlink:type="simple"><named-content content-type="geo-json" specific-use="{&#34;type&#34;:&#34;Point&#34;,&#34;coordinates&#34;:[-117.302167,12.257333]}" id="NCID0E1CBI" xlink:type="simple">12°15.44N, 117°18.13W</named-content></named-content>, depth 4302 m, in mud between polymetallic nodules.</p></tp:treatment-sec><tp:treatment-sec sec-type="description" id="SECID0E6CBI"><title>Description.</title><p>This is a small to medium-sized species (6–16 mm long), represented by four specimens. NHM_1250 and NHM_1871 are complete specimens in good condition 12 mm long and 0.8 mm wide for 38 chaetigers and 16 mm long and about 1 mm wide respectively for 38 chaetigers. NHM_1166C and NHM_1949 are complete, but much smaller specimens in poor condition, 6–7mm long, with mid-body region twisted and damaged, therefore the exact number of chaetigers cannot be established, but at least 34 chaetigers observed in both specimens.</p><p>Body cylindrical, iridescent and smooth, no annulation detectable. Ventral groove along the entire body length. Preserved specimen pale yellow in ethanol (Fig. <xref ref-type="fig" rid="F6">6A</xref>). Live specimens translucent with orange gut (Fig. <xref ref-type="fig" rid="F6">6B</xref>). First 5–8 and posterior (branchial and 7 postbranchial) chaetigers crowded, chaetigers in midbody elongated.</p><fig id="F6" position="float" orientation="portrait"><object-id xmlns:xlink="http://www.w3.org/1999/xlink" content-type="doi" xlink:type="simple">10.3897/zookeys.883.36193.figure6</object-id><object-id xmlns:xlink="http://www.w3.org/1999/xlink" content-type="arpha" xlink:type="simple">0D433D0A-017A-57D8-90C2-45A3BF21B6CB</object-id><label>Figure 6.</label><caption><p><italic><tp:taxon-name><tp:taxon-name-part taxon-name-part-type="genus" reg="Ammotrypanella">Ammotrypanella</tp:taxon-name-part> <tp:taxon-name-part taxon-name-part-type="species" reg="keenani">keenani</tp:taxon-name-part></tp:taxon-name></italic> sp. nov. <bold>A</bold> Lab images, whole specimens (holotype [specimen NHM_1250], post-staining, faded stain [left], paratype NHM_1871, unstained [right]) <bold>B</bold> Live images, whole specimens (holotype [left], paratype NHM_1871 [right]) <bold>C</bold> Lab image, prostomium (paratype NHM_1871, damaged, no = everted nuchal organ) <bold>D</bold> Lab image, prostomium (holotype, p = palpode) <bold>E</bold> Lab image, detail of palpode (holotype) <bold>F</bold> Lab image, posterior branchiae (paratype NHM_1871, br = branchiae) <bold>G</bold> Lab image, posterior branchiae (holotype, br = branchiae) <bold>H</bold> Live image, anterior (paratype NHM_1871, pp = parapodia, no = nuchal organ) <bold>I</bold> Lab image, detail of capillary chaetae (holotype) <bold>J</bold> Lab image, detail of anal funnel, ventro-distal (left) and latero-distal (right) views (holotype, stained, cp = cushioned pad, vc = ventral cirrus). Morphological features in plates <bold>C–H, J</bold> have been outlined with a fine white line to improve clarity of those features. Scale bars: 1 mm (<bold>A, F,G</bold>); 100 μm (<bold>E, I</bold>).</p></caption><graphic xmlns:xlink="http://www.w3.org/1999/xlink" xlink:href="zookeys-883-001-g006.jpg" position="float" orientation="portrait" xlink:type="simple" id="oo_350258.jpg"><uri content-type="original_file" xlink:type="simple">https://binary.pensoft.net/fig/350258</uri></graphic></fig><p>Prostomium conical with distinct, slightly elongated palpode (NHM_1871, NHM_1166C) (Fig. <xref ref-type="fig" rid="F6">6C, H</xref>) or broad with short, button-like palpode (Fig. <xref ref-type="fig" rid="F6">6D, E</xref>). (NHM_1250, NHM_1949). Nuchal organs everted in NHM_1871, not pigmented (Fig. <xref ref-type="fig" rid="F6">6C, H</xref>).</p><p>Branchiae present, but limited to posterior region only, where at least 10 or 11 pairs present in chaetigers 22(23)–32, but only seven pairs were observed in smaller specimens (NHM_1166C and NHM_1949). All branchiae cirriform; first two pairs observed in NHM_1781 reduced in size, with the first pair (ch. 22) smallest (Fig. <xref ref-type="fig" rid="F6">6F</xref>); first (ch. 23) and last pair observed in NHM_1250 reduced in size (Fig. <xref ref-type="fig" rid="F6">6G</xref>); all branchiae of similar size in NHM_1166C and NHM_1949.</p><p>Parapodia distinct, biramous; observed as broad lobes in chaetigers 1–5 (Fig. <xref ref-type="fig" rid="F6">6H</xref>), becoming smaller in subsequent chaetigers; parapodia embedded in distinct lateral grooves. Chaetae are capillaries (Fig. <xref ref-type="fig" rid="F6">6I</xref>), anterior 5–8 crowded chaetigers with numerous chaetae in bundles, fewer chaetae in following chaetigers; chaetae longest in the anterior crowded chaetigers.</p><p>Anal tube the length of about half of the length of abranchiate posterior region, elongated, cylindrical; distal end with circlet of about four tightly packed cushion-like pads and thickened ventral pad observed in specimen NHM_1250 (damaged in other specimens) (Fig. <xref ref-type="fig" rid="F6">6J</xref>), ventral cirrus not observed.</p></tp:treatment-sec><tp:treatment-sec sec-type="Genetic data" id="SECID0EIGBI"><title>Genetic data.</title><p>GenBank <ext-link xmlns:xlink="http://www.w3.org/1999/xlink" ext-link-type="gen" xlink:href="MN217408" xlink:type="simple">MN217408</ext-link>-<ext-link xmlns:xlink="http://www.w3.org/1999/xlink" ext-link-type="gen" xlink:href="MN217411" xlink:type="simple">MN217411</ext-link> for 16S, <ext-link xmlns:xlink="http://www.w3.org/1999/xlink" ext-link-type="gen" xlink:href="MN217491" xlink:type="simple">MN217491</ext-link> for 18S and <ext-link xmlns:xlink="http://www.w3.org/1999/xlink" ext-link-type="gen" xlink:href="MN217513" xlink:type="simple">MN217513</ext-link>–<ext-link xmlns:xlink="http://www.w3.org/1999/xlink" ext-link-type="gen" xlink:href="MN217514" xlink:type="simple">MN217514</ext-link> for COI. This species is genetically identical or very similar to COI sequences attributed to “<tp:taxon-name><tp:taxon-name-part taxon-name-part-type="family">Opheliidae</tp:taxon-name-part></tp:taxon-name> sp. 2” in <xref ref-type="bibr" rid="B49">Janssen et al. (2015)</xref> collected in the German and French exploration contract areas, with K2P values ranging from 0.0–0.008 between <italic><tp:taxon-name><tp:taxon-name-part taxon-name-part-type="genus" reg="Ammotrypanella">A.</tp:taxon-name-part> <tp:taxon-name-part taxon-name-part-type="species" reg="keenani">keenani</tp:taxon-name-part></tp:taxon-name></italic> sp. nov. and specimens with accession numbers <ext-link xmlns:xlink="http://www.w3.org/1999/xlink" ext-link-type="gen" xlink:href="KJ736399" xlink:type="simple">KJ736399</ext-link>–<ext-link xmlns:xlink="http://www.w3.org/1999/xlink" ext-link-type="gen" xlink:href="KJ736403" xlink:type="simple">KJ736403</ext-link>. In our phylogenetic analyses <italic><tp:taxon-name><tp:taxon-name-part taxon-name-part-type="genus" reg="Ammotrypanella">A.</tp:taxon-name-part> <tp:taxon-name-part taxon-name-part-type="species" reg="keenani">keenani</tp:taxon-name-part></tp:taxon-name></italic> sp. nov. is basal in a well-supported clade containing the three other <italic><tp:taxon-name><tp:taxon-name-part taxon-name-part-type="genus" reg="Ammotrypanella">Ammotrypanella</tp:taxon-name-part></tp:taxon-name></italic> species from this study.</p></tp:treatment-sec><tp:treatment-sec sec-type="remarks" id="SECID0EXIBI"><title>Remarks.</title><p>Posterior distribution of branchiae and variously preserved cylindrical tube was observed in all specimens examined, irrespective of their size. These specimens represent one of several species consistent with genus <italic><tp:taxon-name><tp:taxon-name-part taxon-name-part-type="genus" reg="Ammotrypanella">Ammotrypanella</tp:taxon-name-part></tp:taxon-name></italic> recognized from the UKSR material. This species is most similar to <italic><tp:taxon-name><tp:taxon-name-part taxon-name-part-type="genus" reg="Ammotrypanella">Ammotrypanella</tp:taxon-name-part></tp:taxon-name></italic> sp. NHM_1653 in the relatively small body size and possession of an elongated (cylindrical) anal tube. This species can be distinguished from other <italic><tp:taxon-name><tp:taxon-name-part taxon-name-part-type="genus" reg="Ammotrypanella">Ammotrypanella</tp:taxon-name-part></tp:taxon-name></italic> material in this study and known <italic><tp:taxon-name><tp:taxon-name-part taxon-name-part-type="genus" reg="Ammotrypanella">Ammotrypanella</tp:taxon-name-part></tp:taxon-name></italic> species in having an anal tube distally with 4 or 5 cushion-like pads rather than distinct cirri, although this observation is based on only single specimen.</p></tp:treatment-sec><tp:treatment-sec sec-type="ecology" id="SECID0EZJBI"><title>Ecology.</title><p>Found in the eastern part of polymetallic nodule province in the CCZ.</p></tp:treatment-sec><tp:treatment-sec sec-type="etymology" id="SECID0E5JBI"><title>Etymology.</title><p>Named in honor of Edward Keenan, boatswain onboard RV Melville on the AB01 ABYSSLINE cruise in 2013.</p></tp:treatment-sec><ref-list><ref id="B49"><mixed-citation xmlns:xlink="http://www.w3.org/1999/xlink" xlink:type="simple"><person-group><name name-style="western"><surname>Janssen</surname><given-names>A</given-names></name><name name-style="western"><surname>Kaiser</surname><given-names>S</given-names></name><name name-style="western"><surname>Meissner</surname><given-names>K</given-names></name><name name-style="western"><surname>Brenke</surname><given-names>N</given-names></name><name name-style="western"><surname>Menot</surname><given-names>L</given-names></name><name name-style="western"><surname>Martínez Arbizu</surname><given-names>P</given-names></name></person-group> (<year>2015</year>) A reverse taxonomic approach to assess macrofaunal distribution patterns in abyssal Pacific polymetallic nodule fields. PLoS ONE 10: e0117790. <ext-link xlink:type="simple" ext-link-type="doi" xlink:href="10.1371/journal.pone.0117790">https://doi.org/10.1371/journal.pone.0117790</ext-link></mixed-citation></ref></ref-list></tp:taxon-treatment>
