# Supplementary material for: Abyssal fauna of polymetallic nodule exploration areas, eastern Clarion-Clipperton Zone, central Pacific Ocean: Annelida: Capitellidae, Opheliidae, Scalibregmatidae, and Travisiidae
Source: Zookeys. 2019 Oct 28;883:1–82. doi: 10.3897/zookeys.883.36193 (PMC6828828; doi:10.3897/zookeys.883.36193)
Supplement: XML Treatment for Ammotrypanella kersteni [file zookeys.883.36193-treatment7.xml]

<!DOCTYPE tp:taxon-treatment
  PUBLIC "-//TaxonX//DTD Taxonomic Treatment Publishing DTD v0 20100105//EN" "tax-treatment-NSO.dtd">
<tp:taxon-treatment xmlns:tp="http://www.plazi.org/taxpub"><tp:treatment-meta><kwd-group><label>Taxon classification</label><kwd><named-content xmlns:xlink="http://www.w3.org/1999/xlink" content-type="kingdom">Animalia</named-content></kwd><kwd><named-content xmlns:xlink="http://www.w3.org/1999/xlink" content-type="order">Capitellida</named-content></kwd><kwd><named-content xmlns:xlink="http://www.w3.org/1999/xlink" content-type="family">Capitellidae</named-content></kwd></kwd-group><mixed-citation publication-type="journal"><person-group><name><surname>Wiklund</surname><given-names>Helena</given-names></name><name><surname>Neal</surname><given-names>Lenka</given-names></name><name><surname>Glover</surname><given-names>Adrian G.</given-names></name><name><surname>Drennan</surname><given-names>Regan</given-names></name><name><surname>Muriel Rabone</surname><given-names/></name><name><surname>Dahlgren</surname><given-names>Thomas G.</given-names></name></person-group><article-title>Abyssal fauna of polymetallic nodule exploration areas, eastern Clarion-Clipperton Zone, central Pacific Ocean: <tp:taxon-name><tp:taxon-name-part taxon-name-part-type="phylum">Annelida</tp:taxon-name-part></tp:taxon-name>: <tp:taxon-name><tp:taxon-name-part taxon-name-part-type="family">Capitellidae</tp:taxon-name-part></tp:taxon-name>, <tp:taxon-name><tp:taxon-name-part taxon-name-part-type="family">Opheliidae</tp:taxon-name-part></tp:taxon-name>, <tp:taxon-name><tp:taxon-name-part taxon-name-part-type="genus" reg="Scalibregmatidae">Scalibregmatidae</tp:taxon-name-part></tp:taxon-name>, and <tp:taxon-name><tp:taxon-name-part taxon-name-part-type="family">Travisiidae</tp:taxon-name-part></tp:taxon-name></article-title><source>Zookeys</source><day>28</day><month>10</month><year>2019</year><volume>883</volume><fpage>1</fpage><lpage>82</lpage><pub-id pub-id-type="doi">10.3897/zookeys.883.36193</pub-id></mixed-citation></tp:treatment-meta><tp:nomenclature><tp:taxon-name><object-id xmlns:xlink="http://www.w3.org/1999/xlink" content-type="arpha" xlink:type="simple">8419C805-2D47-51FA-8950-ACC85C84D033</object-id>
              <tp:taxon-name-part taxon-name-part-type="genus" reg="Ammotrypanella">Ammotrypanella</tp:taxon-name-part>
              <tp:taxon-name-part taxon-name-part-type="species" reg="kersteni">kersteni</tp:taxon-name-part>
              <object-id xmlns:xlink="http://www.w3.org/1999/xlink" content-type="zoobank" xlink:type="simple">http://zoobank.org/79227777-2043-4206-AF84-B51FF7293231</object-id>
            </tp:taxon-name><tp:taxon-status xmlns:xlink="http://www.w3.org/1999/xlink" xlink:type="simple">sp. nov.</tp:taxon-status><xref ref-type="fig" rid="F7">Figs 7A, B</xref><xref ref-type="fig" rid="F8">, 8A–F</xref></tp:nomenclature><tp:treatment-sec sec-type="material" id="SECID0ETLBI"><title>Material examined.</title><p>NHM_254 (<bold>holotype</bold>) NHMUK ANEA 2019.7107, coll. 17 Oct. 2013, <named-content xmlns:xlink="http://www.w3.org/1999/xlink" content-type="dwc:verbatimCoordinates" xlink:type="simple"><named-content content-type="geo-json" specific-use="{&#34;type&#34;:&#34;Point&#34;,&#34;coordinates&#34;:[-116.485333,13.753500]}" id="NCID0E5LBI" xlink:type="simple">13°45.21N, 116°29.12W</named-content></named-content>, 4128 m <ext-link xmlns:xlink="http://www.w3.org/1999/xlink" xlink:type="simple" ext-link-type="uri" xlink:href="http://data.nhm.ac.uk/object/3441cd68-7432-4dee-8415-966b104c3077">http://data.nhm.ac.uk/object/3441cd68-7432-4dee-8415-966b104c3077</ext-link>.</p></tp:treatment-sec><tp:treatment-sec sec-type="type locality" id="SECID0EIMBI"><title>Type locality.</title><p>Pacific Ocean, CCZ, <named-content xmlns:xlink="http://www.w3.org/1999/xlink" content-type="dwc:verbatimCoordinates" xlink:type="simple"><named-content content-type="geo-json" specific-use="{&#34;type&#34;:&#34;Point&#34;,&#34;coordinates&#34;:[-116.485333,13.753500]}" id="NCID0ERMBI" xlink:type="simple">13°45.21N, 116°29.12W</named-content></named-content>, depth 4128 m, in mud between polymetallic nodules.</p></tp:treatment-sec><tp:treatment-sec sec-type="description" id="SECID0EWMBI"><title>Description.</title><p>This species is represented by a single specimen in very good condition, although now split into two fragments, following tissues sampling for molecular analysis. Specimen (when complete) 31 mm long and 1.5 mm wide for 36 chaetigers. Body cylindrical, iridescent and smooth, no annulation detectable (Fig. <xref ref-type="fig" rid="F7">7</xref>). Ventral groove along the entire body length. Preserved specimen pale yellow in ethanol (Fig. <xref ref-type="fig" rid="F8">8</xref>). First seven and posterior (branchial and last six post branchial) chaetigers crowded, chaetigers in midbody elongated.</p><fig id="F7" position="float" orientation="portrait"><object-id xmlns:xlink="http://www.w3.org/1999/xlink" content-type="doi" xlink:type="simple">10.3897/zookeys.883.36193.figure7</object-id><object-id xmlns:xlink="http://www.w3.org/1999/xlink" content-type="arpha" xlink:type="simple">49ADBBD6-8DD8-5E54-A957-CB46F7E94398</object-id><label>Figure 7.</label><caption><p><italic><tp:taxon-name><tp:taxon-name-part taxon-name-part-type="genus" reg="Ammotrypanella">Ammotrypanella</tp:taxon-name-part> <tp:taxon-name-part taxon-name-part-type="species" reg="kersteni">kersteni</tp:taxon-name-part></tp:taxon-name></italic> sp. nov. holotype (specimen NHM_254) live images. <bold>A</bold> Live image, whole specimen <bold>B</bold> Live image, detail of anterior (upper) and posterior (lower), with branchiae outlined in a fine black line (e = eggs, br = branchiae).</p></caption><graphic xmlns:xlink="http://www.w3.org/1999/xlink" xlink:href="zookeys-883-001-g007.jpg" position="float" orientation="portrait" xlink:type="simple" id="oo_350259.jpg"><uri content-type="original_file" xlink:type="simple">https://binary.pensoft.net/fig/350259</uri></graphic></fig><p>Prostomium of preserved specimen oval and broad (about as long as wide) and anteriorly blunt, somewhat truncated and bearing very distinct short, button-like palpode (Fig. <xref ref-type="fig" rid="F8">8C</xref>). Nuchal organs observed as narrow slits laterally on posterior part of prostomium.</p><fig id="F8" position="float" orientation="portrait"><object-id xmlns:xlink="http://www.w3.org/1999/xlink" content-type="doi" xlink:type="simple">10.3897/zookeys.883.36193.figure8</object-id><object-id xmlns:xlink="http://www.w3.org/1999/xlink" content-type="arpha" xlink:type="simple">86C476AF-E6D4-5FA9-9D75-8C43653602DF</object-id><label>Figure 8.</label><caption><p><italic><tp:taxon-name><tp:taxon-name-part taxon-name-part-type="genus" reg="Ammotrypanella">Ammotrypanella</tp:taxon-name-part> <tp:taxon-name-part taxon-name-part-type="species" reg="kersteni">kersteni</tp:taxon-name-part></tp:taxon-name></italic> sp. nov. holotype (specimen NHM_254). <bold>A</bold> Lab images, whole specimens, dorsal (upper) and ventral (lower) <bold>B</bold> Lab image, anterior <bold>C</bold> Lab image, detail of palpode <bold>D</bold> Lab image, mid-body parapodia (p = parapodium) <bold>E</bold> Lab image, detail of parapodium <bold>F</bold> Lab image, posterior and anal funnel. Morphological features in plates <bold>B, D, F</bold> have been outlined with a fine white or black line to improve clarity of those features. Scale bars: 2 mm (<bold>A</bold>); 1 mm (<bold>B, D, F</bold>); 100 μm (<bold>C, E</bold>).</p></caption><graphic xmlns:xlink="http://www.w3.org/1999/xlink" xlink:href="zookeys-883-001-g008.jpg" position="float" orientation="portrait" xlink:type="simple" id="oo_350260.jpg"><uri content-type="original_file" xlink:type="simple">https://binary.pensoft.net/fig/350260</uri></graphic></fig><p>Branchiae present, but limited to posterior region only, where present in chaetigers 22–28, seven pairs. All branchiae cirriform, of similar length, with red pigment in live specimen (Fig. <xref ref-type="fig" rid="F7">7B</xref>).</p><p>Parapodia distinct, biramous; observed as a broad lobe in chaetigers 1–7 (Fig. <xref ref-type="fig" rid="F8">8B</xref>), becoming smaller in subsequent chaetigers; parapodia embedded in distinct lateral grooves. Chaetae are capillaries (Fig. <xref ref-type="fig" rid="F8">8E</xref>), first seven chaetigers with numerous chaetae in bundles, fewer chaetae in following chaetigers; chaetae long, becoming progressively longer over the first seven chaetigers and then getting progressively shorter towards posterior part of the body.</p><p>Posterior achateous end (it is unclear if it represents anal tube) the length of two posterior chaetigers, a funnel-shaped structure with broad distal opening, distal margin smooth (Fig. <xref ref-type="fig" rid="F8">8F</xref>).</p></tp:treatment-sec><tp:treatment-sec sec-type="Reproductive information" id="SECID0EIQBI"><title>Reproductive information.</title><p>Ovigerous specimen with eggs of 200–250 µm in size clearly observed in mid through to posterior part of the body (Fig. <xref ref-type="fig" rid="F7">7B</xref>).</p></tp:treatment-sec><tp:treatment-sec sec-type="Genetic data" id="SECID0ESQBI"><title>Genetic data.</title><p>GenBank <ext-link xmlns:xlink="http://www.w3.org/1999/xlink" ext-link-type="gen" xlink:href="MN217412" xlink:type="simple">MN217412</ext-link> for 16S, <ext-link xmlns:xlink="http://www.w3.org/1999/xlink" ext-link-type="gen" xlink:href="MN217492" xlink:type="simple">MN217492</ext-link> for 18S and <ext-link xmlns:xlink="http://www.w3.org/1999/xlink" ext-link-type="gen" xlink:href="MN217515" xlink:type="simple">MN217515</ext-link> for COI. No identical matches on GenBank for COI, 16S or 18S. This taxon does not match any previous COI sequences, and we only have one specimen from the current study, which may indicate that this represents a rare species. In our phylogenetic analyses it forms a monophyletic clade with <italic><tp:taxon-name><tp:taxon-name-part taxon-name-part-type="genus" reg="Ammotrypanella">Ammotrypanella</tp:taxon-name-part> <tp:taxon-name-part taxon-name-part-type="species" reg="keenani">keenani</tp:taxon-name-part></tp:taxon-name></italic> sp. nov., <italic><tp:taxon-name><tp:taxon-name-part taxon-name-part-type="genus" reg="Ammotrypanella">Ammotrypanella</tp:taxon-name-part></tp:taxon-name></italic> sp. (NHM_2114) and <italic><tp:taxon-name><tp:taxon-name-part taxon-name-part-type="genus" reg="Ammotrypanella">Ammotrypanella</tp:taxon-name-part></tp:taxon-name></italic> sp. (NHM_1653) (Fig. <xref ref-type="fig" rid="F23">23</xref>).</p></tp:treatment-sec><tp:treatment-sec sec-type="remarks" id="SECID0EESBI"><title>Remarks.</title><p><italic><tp:taxon-name><tp:taxon-name-part taxon-name-part-type="genus" reg="Ammotrypanella">Ammotrypanella</tp:taxon-name-part> <tp:taxon-name-part taxon-name-part-type="species" reg="princessa">princessa</tp:taxon-name-part></tp:taxon-name></italic> Schüller, 2008 is most similar to our species because of the shape of prostomium; however, this may be a preservation artefact (see earlier comments), which mimics the shape of a royal crown (<xref ref-type="bibr" rid="B87">Schüller 2008</xref>). However, <italic><tp:taxon-name><tp:taxon-name-part taxon-name-part-type="genus" reg="Ammotrypanella">A.</tp:taxon-name-part> <tp:taxon-name-part taxon-name-part-type="species" reg="princessa">princessa</tp:taxon-name-part></tp:taxon-name></italic> is a much smaller species (5–11 mm long) with fewer body segments (33–35).</p><p>The anal tube commonly becomes detached in opheliids and when short anal tubes have been described in the past, it is important to be mindful that the anal tube may in fact be missing. The posterior achateous end in UKSR species is rather short, but it appears to have a distinct form, and therefore we suggest it may possibly represent anal tube rather than damaged posterior end. However, other <italic><tp:taxon-name><tp:taxon-name-part taxon-name-part-type="genus" reg="Ammotrypanella">Ammotrypanella</tp:taxon-name-part></tp:taxon-name></italic> species possess an elongated cylindrical anal tube, which could suggest that the anal tube in <italic><tp:taxon-name><tp:taxon-name-part taxon-name-part-type="genus" reg="Ammotrypanella">A.</tp:taxon-name-part> <tp:taxon-name-part taxon-name-part-type="species" reg="kersteni">kersteni</tp:taxon-name-part></tp:taxon-name></italic> sp. nov. is in fact missing. At the same time, the anal tubes of <tp:taxon-name><tp:taxon-name-part taxon-name-part-type="family">Opheliidae</tp:taxon-name-part></tp:taxon-name>  species show a variety of forms, and it is not impossible to speculate that similar variability can be found in <italic><tp:taxon-name><tp:taxon-name-part taxon-name-part-type="genus" reg="Ammotrypanella">Ammotrypanella</tp:taxon-name-part></tp:taxon-name></italic> as more species are discovered. With the current evidence based on single specimen we cannot clarify if the funnel-shaped posterior end represents the anal tube.</p></tp:treatment-sec><tp:treatment-sec sec-type="ecology" id="SECID0EEUBI"><title>Ecology.</title><p>Found in the eastern polymetallic nodule province of the CCZ.</p></tp:treatment-sec><tp:treatment-sec sec-type="etymology" id="SECID0EJUBI"><title>Etymology.</title><p>Named in honor of Oliver Kersten, member of the science party of both ABYSSLINE cruises.</p></tp:treatment-sec><tp:treatment-sec><!--Section generated to contain objects referenced in tp:taxon-treatment.--><fig id="F23" position="float" orientation="portrait"><object-id xmlns:xlink="http://www.w3.org/1999/xlink" content-type="doi" xlink:type="simple">10.3897/zookeys.883.36193.figure23</object-id><object-id xmlns:xlink="http://www.w3.org/1999/xlink" content-type="arpha" xlink:type="simple">52BE0A21-CDEF-5719-AF0E-845E9C44EA7B</object-id><label>Figure 23.</label><caption><p>Phylogenetic analysis of <tp:taxon-name><tp:taxon-name-part taxon-name-part-type="family">Opheliidae</tp:taxon-name-part></tp:taxon-name>. 50% majority rule tree from the Bayesian analyses using 18S and 16S, with posterior probability values on nodes. Twenty-nine taxa from GenBank were included, and <tp:taxon-name><tp:taxon-name-part taxon-name-part-type="family">Capitellidae</tp:taxon-name-part></tp:taxon-name> and <tp:taxon-name><tp:taxon-name-part taxon-name-part-type="phylum">Echiura</tp:taxon-name-part></tp:taxon-name> was chosen as outgroup following the annelid phylogeny of <xref ref-type="bibr" rid="B97">Weigert and Bleidorn (2016)</xref>.</p></caption><graphic xmlns:xlink="http://www.w3.org/1999/xlink" xlink:href="zookeys-883-001-g023.jpg" position="float" orientation="portrait" xlink:type="simple" id="oo_350275.jpg"><uri content-type="original_file" xlink:type="simple">https://binary.pensoft.net/fig/350275</uri></graphic></fig></tp:treatment-sec><ref-list><ref id="B97"><mixed-citation xmlns:xlink="http://www.w3.org/1999/xlink" xlink:type="simple"><person-group><name name-style="western"><surname>Weigert</surname><given-names>A</given-names></name><name name-style="western"><surname>Bleidorn</surname><given-names>C</given-names></name></person-group> (<year>2016</year>) Current status of annelid phylogeny. Organisms, Diversity and Evolution 16(2) 345–362. <ext-link xlink:type="simple" ext-link-type="doi" xlink:href="10.1007/s13127-016-0265-7">https://doi.org/10.1007/s13127-016-0265-7</ext-link></mixed-citation></ref><ref id="B87"><mixed-citation xmlns:xlink="http://www.w3.org/1999/xlink" xlink:type="simple"><person-group><name name-style="western"><surname>Schüller</surname><given-names>M</given-names></name></person-group> (<year>2008</year>) <article-title>New polychaete species collected during the expeditions ANDEEP I, II, and III to the deep Atlantic sector of the Southern Ocean in the austral summers 2002 and 2005 – <tp:taxon-name><tp:taxon-name-part taxon-name-part-type="family">Ampharetidae</tp:taxon-name-part></tp:taxon-name>, <tp:taxon-name><tp:taxon-name-part taxon-name-part-type="family">Opheliidae</tp:taxon-name-part></tp:taxon-name>, and <tp:taxon-name><tp:taxon-name-part taxon-name-part-type="genus">Scalibregmatidae</tp:taxon-name-part></tp:taxon-name>.</article-title><source>Zootaxa</source><volume>1705</volume>: <fpage>51</fpage>–<lpage>68</lpage>. <ext-link xlink:type="simple" ext-link-type="doi" xlink:href="10.11646/zootaxa.1705.1.4">https://doi.org/10.11646/zootaxa.1705.1.4</ext-link></mixed-citation></ref></ref-list></tp:taxon-treatment>
