# Supplementary material for: Abyssal fauna of polymetallic nodule exploration areas, eastern Clarion-Clipperton Zone, central Pacific Ocean: Annelida: Capitellidae, Opheliidae, Scalibregmatidae, and Travisiidae
Source: Zookeys. 2019 Oct 28;883:1–82. doi: 10.3897/zookeys.883.36193 (PMC6828828; doi:10.3897/zookeys.883.36193)
Supplement: XML Treatment for Ammotrypanella [file zookeys.883.36193-treatment8.xml]

<!DOCTYPE tp:taxon-treatment
  PUBLIC "-//TaxonX//DTD Taxonomic Treatment Publishing DTD v0 20100105//EN" "tax-treatment-NSO.dtd">
<tp:taxon-treatment xmlns:tp="http://www.plazi.org/taxpub"><tp:treatment-meta><kwd-group><label>Taxon classification</label><kwd><named-content xmlns:xlink="http://www.w3.org/1999/xlink" content-type="kingdom">Animalia</named-content></kwd><kwd><named-content xmlns:xlink="http://www.w3.org/1999/xlink" content-type="order">Capitellida</named-content></kwd><kwd><named-content xmlns:xlink="http://www.w3.org/1999/xlink" content-type="family">Capitellidae</named-content></kwd></kwd-group><mixed-citation publication-type="journal"><person-group><name><surname>Wiklund</surname><given-names>Helena</given-names></name><name><surname>Neal</surname><given-names>Lenka</given-names></name><name><surname>Glover</surname><given-names>Adrian G.</given-names></name><name><surname>Drennan</surname><given-names>Regan</given-names></name><name><surname>Muriel Rabone</surname><given-names/></name><name><surname>Dahlgren</surname><given-names>Thomas G.</given-names></name></person-group><article-title>Abyssal fauna of polymetallic nodule exploration areas, eastern Clarion-Clipperton Zone, central Pacific Ocean: <tp:taxon-name><tp:taxon-name-part taxon-name-part-type="phylum">Annelida</tp:taxon-name-part></tp:taxon-name>: <tp:taxon-name><tp:taxon-name-part taxon-name-part-type="family">Capitellidae</tp:taxon-name-part></tp:taxon-name>, <tp:taxon-name><tp:taxon-name-part taxon-name-part-type="family">Opheliidae</tp:taxon-name-part></tp:taxon-name>, <tp:taxon-name><tp:taxon-name-part taxon-name-part-type="genus" reg="Scalibregmatidae">Scalibregmatidae</tp:taxon-name-part></tp:taxon-name>, and <tp:taxon-name><tp:taxon-name-part taxon-name-part-type="family">Travisiidae</tp:taxon-name-part></tp:taxon-name></article-title><source>Zookeys</source><day>28</day><month>10</month><year>2019</year><volume>883</volume><fpage>1</fpage><lpage>82</lpage><pub-id pub-id-type="doi">10.3897/zookeys.883.36193</pub-id></mixed-citation></tp:treatment-meta><tp:nomenclature><tp:taxon-name><object-id xmlns:xlink="http://www.w3.org/1999/xlink" content-type="arpha" xlink:type="simple">CB18775D-211B-504D-9AB0-D762D692ADDE</object-id>
              <tp:taxon-name-part taxon-name-part-type="genus" reg="Ammotrypanella">Ammotrypanella</tp:taxon-name-part>
            </tp:taxon-name><tp:taxon-authority>sp. (NHM_1653)</tp:taxon-authority><xref ref-type="fig" rid="F9">Fig. 9A–H</xref></tp:nomenclature><tp:treatment-sec sec-type="material" id="SECID0ESVBI"><title>Material examined.</title><p>NHM_1653 NHMUK ANEA 2019.7108, coll. 10 Mar. 2015, <named-content xmlns:xlink="http://www.w3.org/1999/xlink" content-type="dwc:verbatimCoordinates" xlink:type="simple"><named-content content-type="geo-json" specific-use="{&#34;type&#34;:&#34;Point&#34;,&#34;coordinates&#34;:[-116.681000,12.363500]}" id="NCID0E2VBI" xlink:type="simple">12°21.81N, 116°40.86W</named-content></named-content>, 4233 m <ext-link xmlns:xlink="http://www.w3.org/1999/xlink" xlink:type="simple" ext-link-type="uri" xlink:href="http://data.nhm.ac.uk/object/a2f7ed04-7275-4a57-a058-bd750cacc715">http://data.nhm.ac.uk/object/a2f7ed04-7275-4a57-a058-bd750cacc715</ext-link>.</p></tp:treatment-sec><tp:treatment-sec sec-type="description" id="SECID0EFWBI"><title>Description.</title><p>This small species is represented by a single complete specimen in reasonable condition, except for some damage to anal tube (Fig. <xref ref-type="fig" rid="F9">9</xref>). Complete specimen 7.5 mm long and 0.5 mm wide for 34 chaetigers. Body cylindrical, with slight annulation detectable. Ventral groove along the entire body length. Preserved specimen pale pink in ethanol; live specimen semi-translucent with orange gut (Fig. <xref ref-type="fig" rid="F9">9B</xref>). First seven and posterior (branchial and last six postbranchial) chaetigers crowded, chaetigers in midbody elongated.</p><fig id="F9" position="float" orientation="portrait"><object-id xmlns:xlink="http://www.w3.org/1999/xlink" content-type="doi" xlink:type="simple">10.3897/zookeys.883.36193.figure9</object-id><object-id xmlns:xlink="http://www.w3.org/1999/xlink" content-type="arpha" xlink:type="simple">590F60D1-5D66-5C4F-98E6-AAD52F579A56</object-id><label>Figure 9.</label><caption><p><italic><tp:taxon-name><tp:taxon-name-part taxon-name-part-type="genus" reg="Ammotrypanella">Ammotrypanella</tp:taxon-name-part></tp:taxon-name></italic> sp. NHM_1653 (specimen NHM_1653). <bold>A</bold> Lab image, whole specimen (faded stain <bold>B</bold> Live image, whole specimen <bold>C</bold> Lab image, anterior (faded stain) <bold>D</bold> Lab image, detail of palpode <bold>E</bold> Lab image, posterior (faded stain, br = branchiae) <bold>F</bold> Lab image, anterior-midbody (faded stain, pp = parapodia) <bold>G</bold> Lab image, detail of capillary chaetae <bold>H</bold> Lab image, detail of posterior and anal tube. Morphological features in plates <bold>C, E, F, G</bold> have been outlined with a very fine white to improve clarity of those features. Scale bars: 1 mm (<bold>A</bold>); 100 μm (<bold>D, G, H</bold>).</p></caption><graphic xmlns:xlink="http://www.w3.org/1999/xlink" xlink:href="zookeys-883-001-g009.jpg" position="float" orientation="portrait" xlink:type="simple" id="oo_350261.jpg"><uri content-type="original_file" xlink:type="simple">https://binary.pensoft.net/fig/350261</uri></graphic></fig><p>Prostomium conical (longer than wide) anteriorly tapering into blunt tip and bearing very distinct, round palpode (Fig. <xref ref-type="fig" rid="F9">9C, D</xref>). Nuchal organs observed as narrow, lightly pigmented slits, laterally on posterior part of prostomium.</p><p>Branchiae present, but limited to posterior region only, where present in chaetigers 22–28, seven pairs. All branchiae cirriform; large, of similar length except for the last branchial pair, which is reduced (Fig. <xref ref-type="fig" rid="F9">9E</xref>).</p><p>Parapodia distinct, biramous; observed as a small lobe in chaetigers 1–7, becoming smaller in subsequent chaetigers; parapodia embedded in distinct lateral grooves (Fig. <xref ref-type="fig" rid="F9">9F</xref>). Chaetae are capillaries (Fig. <xref ref-type="fig" rid="F9">9G</xref>), first seven chaetigers with numerous chaetae in bundles, fewer chaetae in following chaetigers; chaetae long in first seven and last six chaetigers, shorter in midbody.</p><p>Anal tube the length of three posterior chaetigers (Fig. <xref ref-type="fig" rid="F9">9H</xref>); cylindrical, distally slightly narrowing; due to some damage, the form of distal end cannot be established with certainty; short thick ventral cirrus attached near the distal end.</p></tp:treatment-sec><tp:treatment-sec sec-type="Genetic data" id="SECID0EZYBI"><title>Genetic data.</title><p>GenBank <ext-link xmlns:xlink="http://www.w3.org/1999/xlink" ext-link-type="gen" xlink:href="MN217413" xlink:type="simple">MN217413</ext-link> for 16S, <ext-link xmlns:xlink="http://www.w3.org/1999/xlink" ext-link-type="gen" xlink:href="MN217493" xlink:type="simple">MN217493</ext-link> for 18S and <ext-link xmlns:xlink="http://www.w3.org/1999/xlink" ext-link-type="gen" xlink:href="MN217516" xlink:type="simple">MN217516</ext-link> for COI. This species is genetically identical or very similar to COI sequences collected in the German and French exploration contract areas and published in <xref ref-type="bibr" rid="B49">Janssen et al. (2015)</xref>, with K2P values ranging from 0.0–0.002 between <italic><tp:taxon-name><tp:taxon-name-part taxon-name-part-type="genus" reg="Ammotrypanella">Ammotrypanella</tp:taxon-name-part></tp:taxon-name></italic> sp. (NHM_1653) and the already published sequences with accession numbers <ext-link xmlns:xlink="http://www.w3.org/1999/xlink" ext-link-type="gen" xlink:href="KJ736387" xlink:type="simple">KJ736387</ext-link>–<ext-link xmlns:xlink="http://www.w3.org/1999/xlink" ext-link-type="gen" xlink:href="KJ736392" xlink:type="simple">KJ736392</ext-link>. In our phylogenetic analyses is forms a monophyletic clade with <italic><tp:taxon-name><tp:taxon-name-part taxon-name-part-type="genus" reg="Ammotrypanella">Ammotrypanella</tp:taxon-name-part> <tp:taxon-name-part taxon-name-part-type="species" reg="keenani">keenani</tp:taxon-name-part></tp:taxon-name></italic> sp. nov., <italic><tp:taxon-name><tp:taxon-name-part taxon-name-part-type="genus" reg="Ammotrypanella">A.</tp:taxon-name-part> <tp:taxon-name-part taxon-name-part-type="species" reg="kersteni">kersteni</tp:taxon-name-part></tp:taxon-name></italic> sp. nov. and <italic><tp:taxon-name><tp:taxon-name-part taxon-name-part-type="genus" reg="Ammotrypanella">Ammotrypanella</tp:taxon-name-part></tp:taxon-name></italic> sp. (NHM_2114) (Fig. <xref ref-type="fig" rid="F23">23</xref>).</p></tp:treatment-sec><tp:treatment-sec sec-type="remarks" id="SECID0EE2BI"><title>Remarks.</title><p>This is another species with branchiae limited to the posterior end consistent with the genus <italic><tp:taxon-name><tp:taxon-name-part taxon-name-part-type="genus" reg="Ammotrypanella">Ammotrypanella</tp:taxon-name-part></tp:taxon-name></italic>. While this species is similar to <italic><tp:taxon-name><tp:taxon-name-part taxon-name-part-type="genus" reg="Ammotrypanella">Ammotrypanella</tp:taxon-name-part> <tp:taxon-name-part taxon-name-part-type="species" reg="kersteni">kersteni</tp:taxon-name-part></tp:taxon-name></italic> sp. nov., it can be clearly distinguished from it by a much smaller body size, shape of prostomium and bearing narrow, elongated, cylindrical anal tube. This form of tube is however similar to other known anal tube-bearing species of <italic><tp:taxon-name><tp:taxon-name-part taxon-name-part-type="genus" reg="Ammotrypanella">Ammotrypanella</tp:taxon-name-part></tp:taxon-name></italic> and due to some damage to this feature in the UKSR specimen, its form cannot be established with certainty.</p></tp:treatment-sec><tp:treatment-sec sec-type="ecology" id="SECID0ED3BI"><title>Ecology.</title><p>Found in polymetallic nodule province.</p></tp:treatment-sec><tp:treatment-sec><!--Section generated to contain objects referenced in tp:taxon-treatment.--><fig id="F23" position="float" orientation="portrait"><object-id xmlns:xlink="http://www.w3.org/1999/xlink" content-type="doi" xlink:type="simple">10.3897/zookeys.883.36193.figure23</object-id><object-id xmlns:xlink="http://www.w3.org/1999/xlink" content-type="arpha" xlink:type="simple">52BE0A21-CDEF-5719-AF0E-845E9C44EA7B</object-id><label>Figure 23.</label><caption><p>Phylogenetic analysis of <tp:taxon-name><tp:taxon-name-part taxon-name-part-type="family">Opheliidae</tp:taxon-name-part></tp:taxon-name>. 50% majority rule tree from the Bayesian analyses using 18S and 16S, with posterior probability values on nodes. Twenty-nine taxa from GenBank were included, and <tp:taxon-name><tp:taxon-name-part taxon-name-part-type="family">Capitellidae</tp:taxon-name-part></tp:taxon-name> and <tp:taxon-name><tp:taxon-name-part taxon-name-part-type="phylum">Echiura</tp:taxon-name-part></tp:taxon-name> was chosen as outgroup following the annelid phylogeny of <xref ref-type="bibr" rid="B97">Weigert and Bleidorn (2016)</xref>.</p></caption><graphic xmlns:xlink="http://www.w3.org/1999/xlink" xlink:href="zookeys-883-001-g023.jpg" position="float" orientation="portrait" xlink:type="simple" id="oo_350275.jpg"><uri content-type="original_file" xlink:type="simple">https://binary.pensoft.net/fig/350275</uri></graphic></fig></tp:treatment-sec><ref-list><ref id="B49"><mixed-citation xmlns:xlink="http://www.w3.org/1999/xlink" xlink:type="simple"><person-group><name name-style="western"><surname>Janssen</surname><given-names>A</given-names></name><name name-style="western"><surname>Kaiser</surname><given-names>S</given-names></name><name name-style="western"><surname>Meissner</surname><given-names>K</given-names></name><name name-style="western"><surname>Brenke</surname><given-names>N</given-names></name><name name-style="western"><surname>Menot</surname><given-names>L</given-names></name><name name-style="western"><surname>Martínez Arbizu</surname><given-names>P</given-names></name></person-group> (<year>2015</year>) A reverse taxonomic approach to assess macrofaunal distribution patterns in abyssal Pacific polymetallic nodule fields. PLoS ONE 10: e0117790. <ext-link xlink:type="simple" ext-link-type="doi" xlink:href="10.1371/journal.pone.0117790">https://doi.org/10.1371/journal.pone.0117790</ext-link></mixed-citation></ref><ref id="B97"><mixed-citation xmlns:xlink="http://www.w3.org/1999/xlink" xlink:type="simple"><person-group><name name-style="western"><surname>Weigert</surname><given-names>A</given-names></name><name name-style="western"><surname>Bleidorn</surname><given-names>C</given-names></name></person-group> (<year>2016</year>) Current status of annelid phylogeny. Organisms, Diversity and Evolution 16(2) 345–362. <ext-link xlink:type="simple" ext-link-type="doi" xlink:href="10.1007/s13127-016-0265-7">https://doi.org/10.1007/s13127-016-0265-7</ext-link></mixed-citation></ref></ref-list></tp:taxon-treatment>
