# Supplementary material for: Abyssal fauna of polymetallic nodule exploration areas, eastern Clarion-Clipperton Zone, central Pacific Ocean: Annelida: Capitellidae, Opheliidae, Scalibregmatidae, and Travisiidae
Source: Zookeys. 2019 Oct 28;883:1–82. doi: 10.3897/zookeys.883.36193 (PMC6828828; doi:10.3897/zookeys.883.36193)
Supplement: XML Treatment for Ammotrypanella [file zookeys.883.36193-treatment9.xml]

<!DOCTYPE tp:taxon-treatment
  PUBLIC "-//TaxonX//DTD Taxonomic Treatment Publishing DTD v0 20100105//EN" "tax-treatment-NSO.dtd">
<tp:taxon-treatment xmlns:tp="http://www.plazi.org/taxpub"><tp:treatment-meta><kwd-group><label>Taxon classification</label><kwd><named-content xmlns:xlink="http://www.w3.org/1999/xlink" content-type="kingdom">Animalia</named-content></kwd><kwd><named-content xmlns:xlink="http://www.w3.org/1999/xlink" content-type="order">Capitellida</named-content></kwd><kwd><named-content xmlns:xlink="http://www.w3.org/1999/xlink" content-type="family">Capitellidae</named-content></kwd></kwd-group><mixed-citation publication-type="journal"><person-group><name><surname>Wiklund</surname><given-names>Helena</given-names></name><name><surname>Neal</surname><given-names>Lenka</given-names></name><name><surname>Glover</surname><given-names>Adrian G.</given-names></name><name><surname>Drennan</surname><given-names>Regan</given-names></name><name><surname>Muriel Rabone</surname><given-names/></name><name><surname>Dahlgren</surname><given-names>Thomas G.</given-names></name></person-group><article-title>Abyssal fauna of polymetallic nodule exploration areas, eastern Clarion-Clipperton Zone, central Pacific Ocean: <tp:taxon-name><tp:taxon-name-part taxon-name-part-type="phylum">Annelida</tp:taxon-name-part></tp:taxon-name>: <tp:taxon-name><tp:taxon-name-part taxon-name-part-type="family">Capitellidae</tp:taxon-name-part></tp:taxon-name>, <tp:taxon-name><tp:taxon-name-part taxon-name-part-type="family">Opheliidae</tp:taxon-name-part></tp:taxon-name>, <tp:taxon-name><tp:taxon-name-part taxon-name-part-type="genus" reg="Scalibregmatidae">Scalibregmatidae</tp:taxon-name-part></tp:taxon-name>, and <tp:taxon-name><tp:taxon-name-part taxon-name-part-type="family">Travisiidae</tp:taxon-name-part></tp:taxon-name></article-title><source>Zookeys</source><day>28</day><month>10</month><year>2019</year><volume>883</volume><fpage>1</fpage><lpage>82</lpage><pub-id pub-id-type="doi">10.3897/zookeys.883.36193</pub-id></mixed-citation></tp:treatment-meta><tp:nomenclature><tp:taxon-name><object-id xmlns:xlink="http://www.w3.org/1999/xlink" content-type="arpha" xlink:type="simple">B31D2D76-C76D-538B-B561-B04C5533015F</object-id>
              <tp:taxon-name-part taxon-name-part-type="genus" reg="Ammotrypanella">Ammotrypanella</tp:taxon-name-part>
            </tp:taxon-name><tp:taxon-authority>sp. (NHM_2114)</tp:taxon-authority><xref ref-type="fig" rid="F10">Fig. 10A–E</xref></tp:nomenclature><tp:treatment-sec sec-type="material" id="SECID0EM4BI"><title>Material examined.</title><p>NHM_2114 NHMUK ANEA 2019.7113, coll. 20 Mar. 2015, <named-content xmlns:xlink="http://www.w3.org/1999/xlink" content-type="dwc:verbatimCoordinates" xlink:type="simple"><named-content content-type="geo-json" specific-use="{&#34;type&#34;:&#34;Point&#34;,&#34;coordinates&#34;:[-120.025417,19.464567]}" id="NCID0EV4BI" xlink:type="simple">19°27.874N, 120°01.525W</named-content></named-content>, 4026 m, <ext-link xmlns:xlink="http://www.w3.org/1999/xlink" xlink:type="simple" ext-link-type="uri" xlink:href="http://data.nhm.ac.uk/object/f4492dd1-8088-47c6-97d9-32e43ae99552">http://data.nhm.ac.uk/object/f4492dd1-8088-47c6-97d9-32e43ae99552</ext-link>.</p></tp:treatment-sec><tp:treatment-sec sec-type="description" id="SECID0E64BI"><title>Description.</title><p>Single, minute, damaged specimen; now with posterior part of the body removed for molecular analysis. Anterior fragment 1.6 mm long 0.2 mm wide for about 16 chaetigers (chaetae observed on only 11 of these, the rest of the fragment damaged with chaetae missing). Ventral groove along the entire length of the fragment. First six chaetigers crowded. Preserved specimens pale yellow in ethanol; live specimen translucent with orange gut (Fig. <xref ref-type="fig" rid="F10">10A</xref>). Prostomium broad (slightly longer than wide) and anteriorly bluntly rounded, bearing distinct bi-articulated palpode, with globular distal articulation (Fig. <xref ref-type="fig" rid="F10">10B–D</xref>). Parapodia distinct, biramous; as a small lobe in chaetigers 1–9, becoming indistinct in the rest of the fragment. All chaetae observed simple capillaries (Fig. <xref ref-type="fig" rid="F10">10E</xref>).</p><fig id="F10" position="float" orientation="portrait"><object-id xmlns:xlink="http://www.w3.org/1999/xlink" content-type="doi" xlink:type="simple">10.3897/zookeys.883.36193.figure10</object-id><object-id xmlns:xlink="http://www.w3.org/1999/xlink" content-type="arpha" xlink:type="simple">450710C3-C1B8-59A8-8A4E-8E3D743E19DC</object-id><label>Figure 10.</label><caption><p><italic><tp:taxon-name><tp:taxon-name-part taxon-name-part-type="genus" reg="Ammotrypanella">Ammotrypanella</tp:taxon-name-part></tp:taxon-name></italic> sp. NHM_2114 (specimen NHM_2114). <bold>A</bold> Live images, whole specimen with detail of anterior <bold>B</bold> Lab images, fragmented whole specimen, post-staining, (faded stain, anterior fragment [left], posterior fragment [right],) <bold>C</bold> Lab image, anterior fragment, post-staining, faded stain <bold>D</bold> Lab image, detail of anterior and palpode <bold>E</bold> Lab image, detail of capillary chaetae. Scale bars: 1 mm (<bold>B</bold>); 250 μm (<bold>C</bold>) 50 μm (<bold>D</bold>); 25 μm (<bold>E</bold>).</p></caption><graphic xmlns:xlink="http://www.w3.org/1999/xlink" xlink:href="zookeys-883-001-g010.jpg" position="float" orientation="portrait" xlink:type="simple" id="oo_350262.jpg"><uri content-type="original_file" xlink:type="simple">https://binary.pensoft.net/fig/350262</uri></graphic></fig></tp:treatment-sec><tp:treatment-sec sec-type="Additional morphological observations from live specimen" id="SECID0EX6BI"><title>Additional morphological observations from live specimen.</title><p>Upon collection the live specimen was imaged and appears to be complete. Presence and distribution of branchiae cannot be established from the image. The anal tube was probably missing upon collection of the specimen.</p></tp:treatment-sec><tp:treatment-sec sec-type="Genetic data" id="SECID0E36BI"><title>Genetic data.</title><p>GenBank <ext-link xmlns:xlink="http://www.w3.org/1999/xlink" ext-link-type="gen" xlink:href="MN217414" xlink:type="simple">MN217414</ext-link> for 16S and <ext-link xmlns:xlink="http://www.w3.org/1999/xlink" ext-link-type="gen" xlink:href="MN217494" xlink:type="simple">MN217494</ext-link> for 18S. COI was unsuccessful for this specimen, no identical GenBank matches for 16S or 18S. <italic><tp:taxon-name><tp:taxon-name-part taxon-name-part-type="genus" reg="Ammotrypanella">Ammotrypanella</tp:taxon-name-part></tp:taxon-name></italic> sp. (NHM_2114) cluster with the <italic><tp:taxon-name><tp:taxon-name-part taxon-name-part-type="genus" reg="Ammotrypanella">Ammotrypanella</tp:taxon-name-part> <tp:taxon-name-part taxon-name-part-type="species" reg="keenani">keenani</tp:taxon-name-part></tp:taxon-name></italic> sp. nov., <italic><tp:taxon-name><tp:taxon-name-part taxon-name-part-type="genus" reg="Ammotrypanella">Ammotrypanella</tp:taxon-name-part></tp:taxon-name></italic> sp. (NHM_1653) and <italic><tp:taxon-name><tp:taxon-name-part taxon-name-part-type="genus" reg="Ammotrypanella">Ammotrypanella</tp:taxon-name-part> <tp:taxon-name-part taxon-name-part-type="species" reg="kersteni">kersteni</tp:taxon-name-part></tp:taxon-name></italic> sp. nov. in our phylogenetic analyses (Fig. <xref ref-type="fig" rid="F23">23</xref>).</p></tp:treatment-sec><tp:treatment-sec sec-type="remarks" id="SECID0EUBCI"><title>Remarks.</title><p>Although important diagnostic features cannot be fully confirmed in this specimen, in the phylogenetic tree it falls into a well-supported clade containing <italic><tp:taxon-name><tp:taxon-name-part taxon-name-part-type="genus" reg="Ammotrypanella">Ammotrypanella</tp:taxon-name-part></tp:taxon-name></italic> species and likely represents another species in this genus reported from UKSR material. At present, morphological information obtained from this single representative is limited which prevent us from providing a formal description.</p></tp:treatment-sec><tp:treatment-sec><!--Section generated to contain objects referenced in tp:taxon-treatment.--><fig id="F23" position="float" orientation="portrait"><object-id xmlns:xlink="http://www.w3.org/1999/xlink" content-type="doi" xlink:type="simple">10.3897/zookeys.883.36193.figure23</object-id><object-id xmlns:xlink="http://www.w3.org/1999/xlink" content-type="arpha" xlink:type="simple">52BE0A21-CDEF-5719-AF0E-845E9C44EA7B</object-id><label>Figure 23.</label><caption><p>Phylogenetic analysis of <tp:taxon-name><tp:taxon-name-part taxon-name-part-type="family">Opheliidae</tp:taxon-name-part></tp:taxon-name>. 50% majority rule tree from the Bayesian analyses using 18S and 16S, with posterior probability values on nodes. Twenty-nine taxa from GenBank were included, and <tp:taxon-name><tp:taxon-name-part taxon-name-part-type="family">Capitellidae</tp:taxon-name-part></tp:taxon-name> and <tp:taxon-name><tp:taxon-name-part taxon-name-part-type="phylum">Echiura</tp:taxon-name-part></tp:taxon-name> was chosen as outgroup following the annelid phylogeny of <xref ref-type="bibr" rid="B97">Weigert and Bleidorn (2016)</xref>.</p></caption><graphic xmlns:xlink="http://www.w3.org/1999/xlink" xlink:href="zookeys-883-001-g023.jpg" position="float" orientation="portrait" xlink:type="simple" id="oo_350275.jpg"><uri content-type="original_file" xlink:type="simple">https://binary.pensoft.net/fig/350275</uri></graphic></fig></tp:treatment-sec><ref-list><ref id="B97"><mixed-citation xmlns:xlink="http://www.w3.org/1999/xlink" xlink:type="simple"><person-group><name name-style="western"><surname>Weigert</surname><given-names>A</given-names></name><name name-style="western"><surname>Bleidorn</surname><given-names>C</given-names></name></person-group> (<year>2016</year>) Current status of annelid phylogeny. Organisms, Diversity and Evolution 16(2) 345–362. <ext-link xlink:type="simple" ext-link-type="doi" xlink:href="10.1007/s13127-016-0265-7">https://doi.org/10.1007/s13127-016-0265-7</ext-link></mixed-citation></ref></ref-list></tp:taxon-treatment>
