# Supplementary material for: Abyssal fauna of polymetallic nodule exploration areas, eastern Clarion-Clipperton Zone, central Pacific Ocean: Annelida: Capitellidae, Opheliidae, Scalibregmatidae, and Travisiidae
Source: Zookeys. 2019 Oct 28;883:1–82. doi: 10.3897/zookeys.883.36193 (PMC6828828; doi:10.3897/zookeys.883.36193)
Supplement: XML Treatment for Ophelina curli [file zookeys.883.36193-treatment11.xml]

<!DOCTYPE tp:taxon-treatment
  PUBLIC "-//TaxonX//DTD Taxonomic Treatment Publishing DTD v0 20100105//EN" "tax-treatment-NSO.dtd">
<tp:taxon-treatment xmlns:tp="http://www.plazi.org/taxpub"><tp:treatment-meta><kwd-group><label>Taxon classification</label><kwd><named-content xmlns:xlink="http://www.w3.org/1999/xlink" content-type="kingdom">Animalia</named-content></kwd><kwd><named-content xmlns:xlink="http://www.w3.org/1999/xlink" content-type="order">Capitellida</named-content></kwd><kwd><named-content xmlns:xlink="http://www.w3.org/1999/xlink" content-type="family">Capitellidae</named-content></kwd></kwd-group><mixed-citation publication-type="journal"><person-group><name><surname>Wiklund</surname><given-names>Helena</given-names></name><name><surname>Neal</surname><given-names>Lenka</given-names></name><name><surname>Glover</surname><given-names>Adrian G.</given-names></name><name><surname>Drennan</surname><given-names>Regan</given-names></name><name><surname>Muriel Rabone</surname><given-names/></name><name><surname>Dahlgren</surname><given-names>Thomas G.</given-names></name></person-group><article-title>Abyssal fauna of polymetallic nodule exploration areas, eastern Clarion-Clipperton Zone, central Pacific Ocean: <tp:taxon-name><tp:taxon-name-part taxon-name-part-type="phylum">Annelida</tp:taxon-name-part></tp:taxon-name>: <tp:taxon-name><tp:taxon-name-part taxon-name-part-type="family">Capitellidae</tp:taxon-name-part></tp:taxon-name>, <tp:taxon-name><tp:taxon-name-part taxon-name-part-type="family">Opheliidae</tp:taxon-name-part></tp:taxon-name>, <tp:taxon-name><tp:taxon-name-part taxon-name-part-type="genus" reg="Scalibregmatidae">Scalibregmatidae</tp:taxon-name-part></tp:taxon-name>, and <tp:taxon-name><tp:taxon-name-part taxon-name-part-type="family">Travisiidae</tp:taxon-name-part></tp:taxon-name></article-title><source>Zookeys</source><day>28</day><month>10</month><year>2019</year><volume>883</volume><fpage>1</fpage><lpage>82</lpage><pub-id pub-id-type="doi">10.3897/zookeys.883.36193</pub-id></mixed-citation></tp:treatment-meta><tp:nomenclature><tp:taxon-name><object-id xmlns:xlink="http://www.w3.org/1999/xlink" content-type="arpha" xlink:type="simple">6B05C180-8584-5BA3-AFC7-E99A5B6FC21A</object-id>
              <tp:taxon-name-part taxon-name-part-type="genus" reg="Ophelina">Ophelina</tp:taxon-name-part>
              <tp:taxon-name-part taxon-name-part-type="species" reg="curli">curli</tp:taxon-name-part>
              <object-id xmlns:xlink="http://www.w3.org/1999/xlink" content-type="zoobank" xlink:type="simple">http://zoobank.org/0929D0E7-E391-42F9-B7CE-D3034C7F70FB</object-id>
            </tp:taxon-name><tp:taxon-status xmlns:xlink="http://www.w3.org/1999/xlink" xlink:type="simple">sp. nov.</tp:taxon-status><xref ref-type="fig" rid="F11">Fig. 11A–H</xref></tp:nomenclature><tp:treatment-sec sec-type="material" id="SECID0EWGCI"><title>Material examined.</title><p>NHM_2112 (<bold>holotype</bold>) NHMUK ANEA 2019.7131, coll. 20 Mar. 2015, <named-content xmlns:xlink="http://www.w3.org/1999/xlink" content-type="dwc:verbatimCoordinates" xlink:type="simple"><named-content content-type="geo-json" specific-use="{&#34;type&#34;:&#34;Point&#34;,&#34;coordinates&#34;:[-120.025417,19.464567]}" id="NCID0EBHCI" xlink:type="simple">19°27.874N, 120°01.525W</named-content></named-content>, 4026 m, <ext-link xmlns:xlink="http://www.w3.org/1999/xlink" xlink:type="simple" ext-link-type="uri" xlink:href="http://data.nhm.ac.uk/object/c1554f01-2324-4d8d-b775-dca42f5918e7">http://data.nhm.ac.uk/object/c1554f01-2324-4d8d-b775-dca42f5918e7</ext-link>.</p></tp:treatment-sec><tp:treatment-sec sec-type="type locality" id="SECID0ELHCI"><title>Type locality.</title><p>Pacific Ocean, CCZ, <named-content xmlns:xlink="http://www.w3.org/1999/xlink" content-type="dwc:verbatimCoordinates" xlink:type="simple"><named-content content-type="geo-json" specific-use="{&#34;type&#34;:&#34;Point&#34;,&#34;coordinates&#34;:[-120.025417,19.464567]}" id="NCID0EUHCI" xlink:type="simple">19°27.874N, 120°01.525W</named-content></named-content>, depth 4026 m, in mud between polymetallic nodules.</p></tp:treatment-sec><tp:treatment-sec sec-type="description" id="SECID0EZHCI"><title>Description.</title><p>This species is represented by a single specimen 30 mm long and 1 mm wide for 28 chaetigers.</p><p>Ventral and lateral grooves distinct along whole length of body. Colour in alcohol yellow to light tan (Fig. <xref ref-type="fig" rid="F11">11A</xref>); live specimen semi-translucent, with red gut (Fig. <xref ref-type="fig" rid="F11">11B</xref>). Body very smooth, iridescent, segmental furrows and annulations indistinct (best observed in the anterior-most chaetigers). First five chaetigers slightly crowded, the subsequent chaetigers elongated.</p><fig id="F11" position="float" orientation="portrait"><object-id xmlns:xlink="http://www.w3.org/1999/xlink" content-type="doi" xlink:type="simple">10.3897/zookeys.883.36193.figure11</object-id><object-id xmlns:xlink="http://www.w3.org/1999/xlink" content-type="arpha" xlink:type="simple">7F4948F8-D57F-540E-8FDC-AE06CC132A47</object-id><label>Figure 11.</label><caption><p><italic><tp:taxon-name><tp:taxon-name-part taxon-name-part-type="genus" reg="Ophelina">Ophelina</tp:taxon-name-part> <tp:taxon-name-part taxon-name-part-type="species" reg="curli">curli</tp:taxon-name-part></tp:taxon-name></italic> sp. nov. holotype (specimen NHM_2112). <bold>A</bold> Lab image, whole specimen (post-staining, very faded stain) <bold>B</bold> Live image, with detail of anterior <bold>C</bold> Lab image, anterior and proboscis, lateral view, stained <bold>D</bold> Lab image, detail of palpode <bold>E</bold> Lab image, anterior and proboscis, ventral view (stained, pb = proboscis) <bold>F</bold> Lab image, mid-body parapodium (stained, pp = parapodia) <bold>G</bold> Lab image, detail of capillary chaeta <bold>H</bold> Lab image, anal funnel. Scale bars: 1 mm (<bold>A, E</bold>); 100 μm (<bold>D, G</bold>)</p></caption><graphic xmlns:xlink="http://www.w3.org/1999/xlink" xlink:href="zookeys-883-001-g011.jpg" position="float" orientation="portrait" xlink:type="simple" id="oo_350263.jpg"><uri content-type="original_file" xlink:type="simple">https://binary.pensoft.net/fig/350263</uri></graphic></fig><p>Prostomium conical (longer than wide), with distinct, tear-shaped terminal palpode (Fig. <xref ref-type="fig" rid="F11">11C, D</xref>). Eyes not observed. Nuchal organs observed as slits, laterally on posterior part of prostomium; without pigmentation. Proboscis fully everted; dorso-ventrally flattened multilobed structure with ventral groove (Fig. <xref ref-type="fig" rid="F11">11E</xref>).</p><p>Branchiae absent. Parapodia biramous, embedded in lateral grooves; parapodia small conical lobes, best observed on anterior seven chaetigers; no distinct pre- or postchaetal lobes observed (Fig. <xref ref-type="fig" rid="F11">11F</xref>).</p><p>Chaetae all slender, smooth capillaries (Fig. <xref ref-type="fig" rid="F11">11G</xref>), very few in both rami. Notochaetae mostly longer than neurochaetae.</p><p>Anal tube attached; narrow and smooth; no cirri observed (Fig. <xref ref-type="fig" rid="F11">11H</xref>). The proximal half cylindrical; distal half (in ventral view) as flattened sheath (if opened up), but observed with lateral margins curled up, ventrally slit; distal half (in lateral view) distinctly asymmetrical with dorsal margin longer than ventral one.</p></tp:treatment-sec><tp:treatment-sec sec-type="Genetic data" id="SECID0EQKCI"><title>Genetic data.</title><p>GenBank <ext-link xmlns:xlink="http://www.w3.org/1999/xlink" ext-link-type="gen" xlink:href="MN217435" xlink:type="simple">MN217435</ext-link> for 16S and <ext-link xmlns:xlink="http://www.w3.org/1999/xlink" ext-link-type="gen" xlink:href="MN217502" xlink:type="simple">MN217502</ext-link> for 18S. COI was unsuccessful for this specimen, no identical GenBank matches for 16S or 18S. <italic><tp:taxon-name><tp:taxon-name-part taxon-name-part-type="genus" reg="Ophelina">Ophelina</tp:taxon-name-part> <tp:taxon-name-part taxon-name-part-type="species" reg="curli">curli</tp:taxon-name-part></tp:taxon-name></italic> sp. nov. is sister to <italic><tp:taxon-name><tp:taxon-name-part taxon-name-part-type="genus" reg="Ophelina">Ophelina</tp:taxon-name-part> <tp:taxon-name-part taxon-name-part-type="species" reg="juhazi">juhazi</tp:taxon-name-part></tp:taxon-name></italic> sp. nov. in our phylogenetic analyses (Fig. <xref ref-type="fig" rid="F23">23</xref>).</p></tp:treatment-sec><tp:treatment-sec sec-type="remarks" id="SECID0E1LCI"><title>Remarks.</title><p>Morphologically this species is very similar to <italic><tp:taxon-name><tp:taxon-name-part taxon-name-part-type="genus" reg="Ophelina">Ophelina</tp:taxon-name-part> <tp:taxon-name-part taxon-name-part-type="species" reg="nematoides">nematoides</tp:taxon-name-part></tp:taxon-name></italic> (Ehlers, 1913) and to UKSR <italic><tp:taxon-name><tp:taxon-name-part taxon-name-part-type="genus" reg="Ophelina">Ophelina</tp:taxon-name-part> <tp:taxon-name-part taxon-name-part-type="species" reg="juhazi">juhazi</tp:taxon-name-part></tp:taxon-name></italic> sp. nov. in being abranchiate and having 28–30 chaetigers. Two other abranchiate species that are morphologically similar to <italic><tp:taxon-name><tp:taxon-name-part taxon-name-part-type="genus" reg="Ophelina">Ophelina</tp:taxon-name-part> <tp:taxon-name-part taxon-name-part-type="species" reg="abranchiata">abranchiata</tp:taxon-name-part></tp:taxon-name></italic> Støp-Bowitz, 1948 are also reported in this material, but these differ in having much smaller body size (4.5–8 mm) and having only 17 or 18 chaetigers.</p><p><xref ref-type="bibr" rid="B26">Ehlers (1913)</xref> provided description (but no drawings) of <italic><tp:taxon-name><tp:taxon-name-part taxon-name-part-type="genus" reg="Ophelina">O.</tp:taxon-name-part> <tp:taxon-name-part taxon-name-part-type="species" reg="nematoides">nematoides</tp:taxon-name-part></tp:taxon-name></italic> (as <italic><tp:taxon-name><tp:taxon-name-part taxon-name-part-type="genus" reg="Ammotrypane">Ammotrypane</tp:taxon-name-part> <tp:taxon-name-part taxon-name-part-type="species" reg="nematoides">nematoides</tp:taxon-name-part></tp:taxon-name></italic>) based on specimens from 2725 m depth in the Indian Ocean sector of the Southern Ocean (65°32'0"S, 85°30'0"E). Other reports from the Southern Ocean have been shallower (<xref ref-type="bibr" rid="B83">Read and Fauchald 2019</xref>). Brief diagnosis based on translation of <xref ref-type="bibr" rid="B26">Ehlers (1913)</xref>: “Specimen 30 mm long and 1 mm wide, with 30 chaetigers. Conical prostomium with palpode. No branchiae. Basal segment (= anal tube?) appears segmented in a brightened condition is a thick sheet, when stretched, of the length of the last two segments, the margins of which are curled against each other to form on the ventral surface the narrow entrance to a gutter emanating at the back. I did not see any attachments or papillae.”</p><p>The main difference between <italic><tp:taxon-name><tp:taxon-name-part taxon-name-part-type="genus" reg="Ophelina">O.</tp:taxon-name-part> <tp:taxon-name-part taxon-name-part-type="species" reg="nematoides">nematoides</tp:taxon-name-part></tp:taxon-name></italic> and <italic><tp:taxon-name><tp:taxon-name-part taxon-name-part-type="genus" reg="Ophelina">Ophelina</tp:taxon-name-part> <tp:taxon-name-part taxon-name-part-type="species" reg="curli">curli</tp:taxon-name-part></tp:taxon-name></italic> sp. nov. is the number of chaetigers, 30 in the former versus 28 in the latter. The shape of anal tube appears to be similar, but without drawing or access to Ehlers’ type specimen, this structure cannot be meaningfully compared using Ehlers’ description alone.</p><p>The morphologically similar species <italic><tp:taxon-name><tp:taxon-name-part taxon-name-part-type="genus" reg="Ophelina">Ophelina</tp:taxon-name-part> <tp:taxon-name-part taxon-name-part-type="species" reg="juhazi">juhazi</tp:taxon-name-part></tp:taxon-name></italic> sp. nov. also found in the UKSR material can be distinguished by its smaller size, 17 mm compared to the 30 mm <italic><tp:taxon-name><tp:taxon-name-part taxon-name-part-type="genus" reg="Ophelina">O.</tp:taxon-name-part> <tp:taxon-name-part taxon-name-part-type="species" reg="curli">curli</tp:taxon-name-part></tp:taxon-name></italic> sp. nov., and the shape of anal tube, which in <italic><tp:taxon-name><tp:taxon-name-part taxon-name-part-type="genus" reg="Ophelina">O.</tp:taxon-name-part> <tp:taxon-name-part taxon-name-part-type="species" reg="juhazi">juhazi</tp:taxon-name-part></tp:taxon-name></italic> sp. nov. is cylindrical throughout, entire (no ventral slit), distally slightly narrowing and symmetrical.</p></tp:treatment-sec><tp:treatment-sec sec-type="ecology" id="SECID0EAQCI"><title>Ecology.</title><p>Found in polymetallic nodule province of the eastern CCZ.</p></tp:treatment-sec><tp:treatment-sec sec-type="etymology" id="SECID0EFQCI"><title>Etymology.</title><p>Named in honor of Cassidy Curl, Ordinary Seaman onboard RV Melville on the AB01 ABYSSLINE cruise in 2013.</p></tp:treatment-sec><tp:treatment-sec><!--Section generated to contain objects referenced in tp:taxon-treatment.--><fig id="F23" position="float" orientation="portrait"><object-id xmlns:xlink="http://www.w3.org/1999/xlink" content-type="doi" xlink:type="simple">10.3897/zookeys.883.36193.figure23</object-id><object-id xmlns:xlink="http://www.w3.org/1999/xlink" content-type="arpha" xlink:type="simple">52BE0A21-CDEF-5719-AF0E-845E9C44EA7B</object-id><label>Figure 23.</label><caption><p>Phylogenetic analysis of <tp:taxon-name><tp:taxon-name-part taxon-name-part-type="family">Opheliidae</tp:taxon-name-part></tp:taxon-name>. 50% majority rule tree from the Bayesian analyses using 18S and 16S, with posterior probability values on nodes. Twenty-nine taxa from GenBank were included, and <tp:taxon-name><tp:taxon-name-part taxon-name-part-type="family">Capitellidae</tp:taxon-name-part></tp:taxon-name> and <tp:taxon-name><tp:taxon-name-part taxon-name-part-type="phylum">Echiura</tp:taxon-name-part></tp:taxon-name> was chosen as outgroup following the annelid phylogeny of <xref ref-type="bibr" rid="B97">Weigert and Bleidorn (2016)</xref>.</p></caption><graphic xmlns:xlink="http://www.w3.org/1999/xlink" xlink:href="zookeys-883-001-g023.jpg" position="float" orientation="portrait" xlink:type="simple" id="oo_350275.jpg"><uri content-type="original_file" xlink:type="simple">https://binary.pensoft.net/fig/350275</uri></graphic></fig></tp:treatment-sec><ref-list><ref id="B97"><mixed-citation xmlns:xlink="http://www.w3.org/1999/xlink" xlink:type="simple"><person-group><name name-style="western"><surname>Weigert</surname><given-names>A</given-names></name><name name-style="western"><surname>Bleidorn</surname><given-names>C</given-names></name></person-group> (<year>2016</year>) Current status of annelid phylogeny. Organisms, Diversity and Evolution 16(2) 345–362. <ext-link xlink:type="simple" ext-link-type="doi" xlink:href="10.1007/s13127-016-0265-7">https://doi.org/10.1007/s13127-016-0265-7</ext-link></mixed-citation></ref><ref id="B26"><mixed-citation xmlns:xlink="http://www.w3.org/1999/xlink" xlink:type="simple"><person-group><name name-style="western"><surname>Ehlers</surname><given-names>E</given-names></name></person-group> (<year>1913</year>) Die Polychaeten-Sammlungen der deutschen Südpolar-Expedition, 1901–1903. Deutsche Südpolar-Expedition 1901–1903 im Auftrage des Reichsamtes des innern herausgegeben von Erich von Drygalski Leiter Expedition 13(4): 397–598. [pls XXVI–XLVI]</mixed-citation></ref><ref id="B83"><mixed-citation xmlns:xlink="http://www.w3.org/1999/xlink" xlink:type="simple"><person-group><name name-style="western"><surname>Read</surname><given-names>G</given-names></name><name name-style="western"><surname>Fauchald</surname><given-names>K</given-names></name></person-group> (<year>2019</year>) World <tp:taxon-name><tp:taxon-name-part taxon-name-part-type="class">Polychaeta</tp:taxon-name-part></tp:taxon-name> database. <italic><tp:taxon-name><tp:taxon-name-part taxon-name-part-type="genus">Ophelina</tp:taxon-name-part></tp:taxon-name></italic> Örsted, 1843. World Register of Marine Species. <ext-link xlink:type="simple" ext-link-type="uri" xlink:href="http://www.marinespecies.org/aphia.php?p=taxdetails%26id=129414">http://www.marinespecies.org/aphia.php?p=taxdetails&amp;id=129414</ext-link> [Accessed on: 2019-2-19]</mixed-citation></ref></ref-list></tp:taxon-treatment>
