# Supplementary material for: Abyssal fauna of polymetallic nodule exploration areas, eastern Clarion-Clipperton Zone, central Pacific Ocean: Annelida: Capitellidae, Opheliidae, Scalibregmatidae, and Travisiidae
Source: Zookeys. 2019 Oct 28;883:1–82. doi: 10.3897/zookeys.883.36193 (PMC6828828; doi:10.3897/zookeys.883.36193)
Supplement: XML Treatment for Ophelina ganae [file zookeys.883.36193-treatment12.xml]

<!DOCTYPE tp:taxon-treatment
  PUBLIC "-//TaxonX//DTD Taxonomic Treatment Publishing DTD v0 20100105//EN" "tax-treatment-NSO.dtd">
<tp:taxon-treatment xmlns:tp="http://www.plazi.org/taxpub"><tp:treatment-meta><kwd-group><label>Taxon classification</label><kwd><named-content xmlns:xlink="http://www.w3.org/1999/xlink" content-type="kingdom">Animalia</named-content></kwd><kwd><named-content xmlns:xlink="http://www.w3.org/1999/xlink" content-type="order">Capitellida</named-content></kwd><kwd><named-content xmlns:xlink="http://www.w3.org/1999/xlink" content-type="family">Capitellidae</named-content></kwd></kwd-group><mixed-citation publication-type="journal"><person-group><name><surname>Wiklund</surname><given-names>Helena</given-names></name><name><surname>Neal</surname><given-names>Lenka</given-names></name><name><surname>Glover</surname><given-names>Adrian G.</given-names></name><name><surname>Drennan</surname><given-names>Regan</given-names></name><name><surname>Muriel Rabone</surname><given-names/></name><name><surname>Dahlgren</surname><given-names>Thomas G.</given-names></name></person-group><article-title>Abyssal fauna of polymetallic nodule exploration areas, eastern Clarion-Clipperton Zone, central Pacific Ocean: <tp:taxon-name><tp:taxon-name-part taxon-name-part-type="phylum">Annelida</tp:taxon-name-part></tp:taxon-name>: <tp:taxon-name><tp:taxon-name-part taxon-name-part-type="family">Capitellidae</tp:taxon-name-part></tp:taxon-name>, <tp:taxon-name><tp:taxon-name-part taxon-name-part-type="family">Opheliidae</tp:taxon-name-part></tp:taxon-name>, <tp:taxon-name><tp:taxon-name-part taxon-name-part-type="genus" reg="Scalibregmatidae">Scalibregmatidae</tp:taxon-name-part></tp:taxon-name>, and <tp:taxon-name><tp:taxon-name-part taxon-name-part-type="family">Travisiidae</tp:taxon-name-part></tp:taxon-name></article-title><source>Zookeys</source><day>28</day><month>10</month><year>2019</year><volume>883</volume><fpage>1</fpage><lpage>82</lpage><pub-id pub-id-type="doi">10.3897/zookeys.883.36193</pub-id></mixed-citation></tp:treatment-meta><tp:nomenclature><tp:taxon-name><object-id xmlns:xlink="http://www.w3.org/1999/xlink" content-type="arpha" xlink:type="simple">DBD967D4-2883-59F4-A0E9-EF7E519F2AF8</object-id>
              <tp:taxon-name-part taxon-name-part-type="genus" reg="Ophelina">Ophelina</tp:taxon-name-part>
              <tp:taxon-name-part taxon-name-part-type="species" reg="ganae">ganae</tp:taxon-name-part>
              <object-id xmlns:xlink="http://www.w3.org/1999/xlink" content-type="zoobank" xlink:type="simple">http://zoobank.org/4B05DE1F-CD07-40CF-A87D-9BC1B45F5477</object-id>
            </tp:taxon-name><tp:taxon-status xmlns:xlink="http://www.w3.org/1999/xlink" xlink:type="simple">sp. nov.</tp:taxon-status><xref ref-type="fig" rid="F12">Fig. 12A–I</xref></tp:nomenclature><tp:treatment-sec sec-type="material" id="SECID0EWRCI"><title>Material examined.</title><p>NHM_245 NHMUK ANEA 2019.7140, coll. 16 Oct. 2013, <named-content xmlns:xlink="http://www.w3.org/1999/xlink" content-type="dwc:verbatimCoordinates" xlink:type="simple"><named-content content-type="geo-json" specific-use="{&#34;type&#34;:&#34;Point&#34;,&#34;coordinates&#34;:[-116.710000,13.811667]}" id="NCID0E6RCI" xlink:type="simple">13°48.70N, 116°42.60W</named-content></named-content>, 4076 m <ext-link xmlns:xlink="http://www.w3.org/1999/xlink" xlink:type="simple" ext-link-type="uri" xlink:href="http://data.nhm.ac.uk/object/3a34b9cb-504b-48a3-a8e9-93077ec69520">http://data.nhm.ac.uk/object/3a34b9cb-504b-48a3-a8e9-93077ec69520</ext-link>; NHM_248 NHMUK ANEA 2019.7141, coll. 16 Oct. 2013, <named-content xmlns:xlink="http://www.w3.org/1999/xlink" content-type="dwc:verbatimCoordinates" xlink:type="simple"><named-content content-type="geo-json" specific-use="{&#34;type&#34;:&#34;Point&#34;,&#34;coordinates&#34;:[-116.710000,13.811667]}" id="NCID0EMSCI" xlink:type="simple">13°48.70N, 116°42.60W</named-content></named-content>, 4076 m <ext-link xmlns:xlink="http://www.w3.org/1999/xlink" xlink:type="simple" ext-link-type="uri" xlink:href="http://data.nhm.ac.uk/object/e67f7724-8c9f-4463-943e-7cda20441728">http://data.nhm.ac.uk/object/e67f7724-8c9f-4463-943e-7cda20441728</ext-link>; NHM_473 NHMUK ANEA 2019.7142, coll. 22 Oct. 2013, <named-content xmlns:xlink="http://www.w3.org/1999/xlink" content-type="dwc:verbatimCoordinates" xlink:type="simple"><named-content content-type="geo-json" specific-use="{&#34;type&#34;:&#34;Point&#34;,&#34;coordinates&#34;:[-116.670000,13.726617]}" id="NCID0EZSCI" xlink:type="simple">13°43.597N, 116°40.20W</named-content></named-content>, 4160 m <ext-link xmlns:xlink="http://www.w3.org/1999/xlink" xlink:type="simple" ext-link-type="uri" xlink:href="http://data.nhm.ac.uk/object/79dcab18-936b-430e-b770-6aab60d285c5">http://data.nhm.ac.uk/object/79dcab18-936b-430e-b770-6aab60d285c5</ext-link>; NHM_598 (SEM) (<bold>paratype</bold>) NHMUK ANEA 2019.7143, coll. 17 Feb. 2015, <named-content xmlns:xlink="http://www.w3.org/1999/xlink" content-type="dwc:verbatimCoordinates" xlink:type="simple"><named-content content-type="geo-json" specific-use="{&#34;type&#34;:&#34;Point&#34;,&#34;coordinates&#34;:[-116.548667,12.386233]}" id="NCID0EITCI" xlink:type="simple">12°23.174N, 116°32.92W</named-content></named-content>, 4202 m <ext-link xmlns:xlink="http://www.w3.org/1999/xlink" xlink:type="simple" ext-link-type="uri" xlink:href="http://data.nhm.ac.uk/object/2fa20a59-8bb3-4ef8-b2e9-efccbe2c9414">http://data.nhm.ac.uk/object/2fa20a59-8bb3-4ef8-b2e9-efccbe2c9414</ext-link>; NHM_708 NHMUK ANEA 2019.7144, coll. 20 Feb. 2015, <named-content xmlns:xlink="http://www.w3.org/1999/xlink" content-type="dwc:verbatimCoordinates" xlink:type="simple"><named-content content-type="geo-json" specific-use="{&#34;type&#34;:&#34;Point&#34;,&#34;coordinates&#34;:[-116.604167,12.537167]}" id="NCID0EVTCI" xlink:type="simple">12°32.23N, 116°36.25W</named-content></named-content>, 4425 m <ext-link xmlns:xlink="http://www.w3.org/1999/xlink" xlink:type="simple" ext-link-type="uri" xlink:href="http://data.nhm.ac.uk/object/2077c6c6-0e3e-4dfa-97a0-16d6c386ff07">http://data.nhm.ac.uk/object/2077c6c6-0e3e-4dfa-97a0-16d6c386ff07</ext-link>; NHM_1098 NHMUK ANEA 2019.7145, coll. 26 Feb. 2015, <named-content xmlns:xlink="http://www.w3.org/1999/xlink" content-type="dwc:verbatimCoordinates" xlink:type="simple"><named-content content-type="geo-json" specific-use="{&#34;type&#34;:&#34;Point&#34;,&#34;coordinates&#34;:[-117.164500,12.115500]}" id="NCID0ECUCI" xlink:type="simple">12°06.93N, 117°09.87W</named-content></named-content>, 4100 m <ext-link xmlns:xlink="http://www.w3.org/1999/xlink" xlink:type="simple" ext-link-type="uri" xlink:href="http://data.nhm.ac.uk/object/5661fb64-83a2-4e9a-b3c3-a8405705ed1a">http://data.nhm.ac.uk/object/5661fb64-83a2-4e9a-b3c3-a8405705ed1a</ext-link>; NHM_1137 (<bold>holotype</bold>) NHMUK ANEA 2019.7146, coll. 26 Feb. 2015, <named-content xmlns:xlink="http://www.w3.org/1999/xlink" content-type="dwc:verbatimCoordinates" xlink:type="simple"><named-content content-type="geo-json" specific-use="{&#34;type&#34;:&#34;Point&#34;,&#34;coordinates&#34;:[-117.164500,12.115500]}" id="NCID0ERUCI" xlink:type="simple">12°06.93N, 117°09.87W</named-content></named-content>, 4100 m <ext-link xmlns:xlink="http://www.w3.org/1999/xlink" xlink:type="simple" ext-link-type="uri" xlink:href="http://data.nhm.ac.uk/object/11616c16-bdb5-4813-9d17-7170bb62702b">http://data.nhm.ac.uk/object/11616c16-bdb5-4813-9d17-7170bb62702b</ext-link>; NHM_1309 (<bold>paratype)</bold> (SEM) NHMUK ANEA 2019.7147, coll. 01 Mar. 2015, <named-content xmlns:xlink="http://www.w3.org/1999/xlink" content-type="dwc:verbatimCoordinates" xlink:type="simple"><named-content content-type="geo-json" specific-use="{&#34;type&#34;:&#34;Point&#34;,&#34;coordinates&#34;:[-117.302167,12.257333]}" id="NCID0EAVCI" xlink:type="simple">12°15.44N, 117°18.13W</named-content></named-content>, 4302 m <ext-link xmlns:xlink="http://www.w3.org/1999/xlink" xlink:type="simple" ext-link-type="uri" xlink:href="http://data.nhm.ac.uk/object/1ff41b52-9801-4b2e-8e01-ea34597b708d">http://data.nhm.ac.uk/object/1ff41b52-9801-4b2e-8e01-ea34597b708d</ext-link>.</p></tp:treatment-sec><tp:treatment-sec sec-type="type locality" id="SECID0EKVCI"><title>Type locality.</title><p>Pacific Ocean, CCZ, <named-content xmlns:xlink="http://www.w3.org/1999/xlink" content-type="dwc:verbatimCoordinates" xlink:type="simple"><named-content content-type="geo-json" specific-use="{&#34;type&#34;:&#34;Point&#34;,&#34;coordinates&#34;:[-117.164500,12.115500]}" id="NCID0ETVCI" xlink:type="simple">12°06.93N, 117°09.87W</named-content></named-content>, depth 4100 m, in mud between polymetallic nodules.</p></tp:treatment-sec><tp:treatment-sec sec-type="description" id="SECID0EYVCI"><title>Description.</title><p>Small species (4.5–8 mm long without anal tube), represented by eight specimens; all preserved specimens without anal tube (likely missing due to damage). Holotype is 7 mm long and 0.3 mm wide for 17 chaetigers. Paratypes 7–8 mm long and 0.33–0.35 mm wide for 17 chaetigers. Body cylindrical and smooth without distinct annulation. Preserved specimen yellow in ethanol (Fig. <xref ref-type="fig" rid="F12">12A</xref>); live specimens translucent (Fig. <xref ref-type="fig" rid="F12">12B, G</xref>). Ventral and lateral grooves distinct along whole length of body. Anterior and posterior-most chaetigers slightly shorter than mid-body chaetigers.</p><fig id="F12" position="float" orientation="portrait"><object-id xmlns:xlink="http://www.w3.org/1999/xlink" content-type="doi" xlink:type="simple">10.3897/zookeys.883.36193.figure12</object-id><object-id xmlns:xlink="http://www.w3.org/1999/xlink" content-type="arpha" xlink:type="simple">D819C6E9-B1D2-5867-A7E0-406505921651</object-id><label>Figure 12.</label><caption><p><italic><tp:taxon-name><tp:taxon-name-part taxon-name-part-type="genus" reg="Ophelina">Ophelina</tp:taxon-name-part> <tp:taxon-name-part taxon-name-part-type="species" reg="ganae">ganae</tp:taxon-name-part></tp:taxon-name></italic> sp. nov. <bold>A</bold> Lab image, whole specimen (holotype [specimen NHM_1137] <bold>B</bold> Live images, whole specimens (holotype [bottom], paratype NHM_598 [middle], paratype NHM_1309 [top]) <bold>C</bold> Lab image, detail of palpode (holotype) <bold>D</bold> SEM image, second chaetiger with lateral organ (paratype NHM_1309, lo = lateral organ) <bold>E</bold> SEM images, lateral organs, (a) pre-chaetigerous segment, (b) chaetiger 1, (c) chaetiger 2, (d) chaetiger 17 (last chaetiger) (paratype NHM_1309) <bold>F</bold> Lab image, detail of capillary chaetae (holotype) <bold>G</bold> Live image, with detail of potential anal funnel (specimen NHM_473, vc = potential ventral cirrus). <bold>H</bold> Lab image, detail of posterior (holotype) <bold>I</bold> Lab image, whole specimen (paratype NHM_598, stained). Morphological features in plates <bold>G, H</bold> have been outlined with a fine white or black line to improve clarity of those features. Scale bars: 1 mm (<bold>A</bold>); 100 μm (<bold>C</bold>); 20 μm (<bold>D</bold>); 5 μm (<bold>E</bold>); 50 μm (<bold>F</bold>); 100 μm (<bold>H</bold>); 1 mm (<bold>I</bold>).</p></caption><graphic xmlns:xlink="http://www.w3.org/1999/xlink" xlink:href="zookeys-883-001-g012.jpg" position="float" orientation="portrait" xlink:type="simple" id="oo_350264.jpg"><uri content-type="original_file" xlink:type="simple">https://binary.pensoft.net/fig/350264</uri></graphic></fig><p>Prostomium elongate, conical with small acute terminal palpode (Fig. <xref ref-type="fig" rid="F12">12C</xref>). Eyes not observed. Nuchal organs rounded, laterally on posterior part of prostomium. Peristomium indistinct. Anterior prechaetigerous region of body with three elongated achaetous segments, detected upon observation of three lateral organs under SEM; lateral organs detected in all chaetigers under SEM (Fig. <xref ref-type="fig" rid="F12">12D, E</xref>). Parapodia rudimentary, biramous, embedded in lateral grooves; no distinct pre- or postschaetal lobes.</p><p>Chaetae all slender, smooth capillaries (Fig. <xref ref-type="fig" rid="F12">12F</xref>), appear in small numbers in both rami, often broken off entirely. Notochaetae mostly longer than neurochaetae, extremely short chaetae observed in most fasciles under SEM.</p><p>Branchiae absent. Anal tube not observed in preserved specimens (e.g. Fig. <xref ref-type="fig" rid="F12">12H</xref>), but possibly captured in image of “live” specimen NHM_473 (Fig. <xref ref-type="fig" rid="F12">12G</xref>). Observed anal tube cylindrical, relatively short (only slightly longer than wide); with very long thin ventral cirrus attached subdistally on ventral side of anal funnel. Stained specimens without distinct pattern (Fig. <xref ref-type="fig" rid="F12">12I</xref>).</p></tp:treatment-sec><tp:treatment-sec sec-type="Genetic data" id="SECID0E5YCI"><title>Genetic data.</title><p>GenBank <ext-link xmlns:xlink="http://www.w3.org/1999/xlink" ext-link-type="gen" xlink:href="MN217436" xlink:type="simple">MN217436</ext-link>-<ext-link xmlns:xlink="http://www.w3.org/1999/xlink" ext-link-type="gen" xlink:href="MN217442" xlink:type="simple">MN217442</ext-link> for 16S, <ext-link xmlns:xlink="http://www.w3.org/1999/xlink" ext-link-type="gen" xlink:href="MN217503" xlink:type="simple">MN217503</ext-link> for 18S and <ext-link xmlns:xlink="http://www.w3.org/1999/xlink" ext-link-type="gen" xlink:href="MN217521" xlink:type="simple">MN217521</ext-link>-<ext-link xmlns:xlink="http://www.w3.org/1999/xlink" ext-link-type="gen" xlink:href="MN217523" xlink:type="simple">MN217523</ext-link> for COI. In our phylogenetic analyses, <italic><tp:taxon-name><tp:taxon-name-part taxon-name-part-type="genus" reg="Ophelina">Ophelina</tp:taxon-name-part> <tp:taxon-name-part taxon-name-part-type="species" reg="ganae">ganae</tp:taxon-name-part></tp:taxon-name></italic> sp. nov. is sister to <tp:taxon-name><tp:taxon-name-part taxon-name-part-type="genus" reg="Ophelina">Ophelina</tp:taxon-name-part> <tp:taxon-name-part taxon-name-part-type="uncertainty-rank">cf.</tp:taxon-name-part> <tp:taxon-name-part taxon-name-part-type="species" reg="abranchiata">abranchiata</tp:taxon-name-part></tp:taxon-name> (NHM_1769) and form a well-supported clade with this species and <tp:taxon-name><tp:taxon-name-part taxon-name-part-type="genus" reg="Ophelina">Ophelina</tp:taxon-name-part> <tp:taxon-name-part taxon-name-part-type="uncertainty-rank">cf.</tp:taxon-name-part> <tp:taxon-name-part taxon-name-part-type="species" reg="abranchiata">abranchiata</tp:taxon-name-part></tp:taxon-name> (NHM_2017) together with at least two other abranchiate species (Fig. <xref ref-type="fig" rid="F23">23</xref>).</p></tp:treatment-sec><tp:treatment-sec sec-type="remarks" id="SECID0EG2CI"><title>Remarks.</title><p>Molecular analysis of the UKSR-collected material revealed presence of three distinct small abranchiate species that morphologically resemble <italic><tp:taxon-name><tp:taxon-name-part taxon-name-part-type="genus" reg="Ophelina">Ophelina</tp:taxon-name-part> <tp:taxon-name-part taxon-name-part-type="species" reg="abranchiata">abranchiata</tp:taxon-name-part></tp:taxon-name></italic>. Given the taxonomic problems of this species, the challenge is not only to morphologically distinguish these species from each other, but also from <italic><tp:taxon-name><tp:taxon-name-part taxon-name-part-type="genus" reg="Ophelina">O.</tp:taxon-name-part> <tp:taxon-name-part taxon-name-part-type="species" reg="abranchiata">abranchiata</tp:taxon-name-part></tp:taxon-name></italic>. Here, we restrict the definition of <italic><tp:taxon-name><tp:taxon-name-part taxon-name-part-type="genus" reg="Ophelina">O.</tp:taxon-name-part> <tp:taxon-name-part taxon-name-part-type="species" reg="abranchiata">abranchiata</tp:taxon-name-part></tp:taxon-name></italic> to that provided by <xref ref-type="bibr" rid="B54">Kongsrud et al. (2011)</xref> based on re-description of holotype and material from the North Sea as consistently possessing 18 chaetigers only. Therefore, the new species is differentiated from <italic><tp:taxon-name><tp:taxon-name-part taxon-name-part-type="genus" reg="Ophelina">O.</tp:taxon-name-part> <tp:taxon-name-part taxon-name-part-type="species" reg="abranchiata">abranchiata</tp:taxon-name-part></tp:taxon-name></italic> by possessing 17 chaetigers only in all observed specimens. Furthermore, the photograph of live specimen (Fig. <xref ref-type="fig" rid="F12">12G</xref>) suggests possible presence of much shorter anal tube compared to elongated anal tubes observed in <italic><tp:taxon-name><tp:taxon-name-part taxon-name-part-type="genus" reg="Ophelina">O.</tp:taxon-name-part> <tp:taxon-name-part taxon-name-part-type="species" reg="abranchiata">abranchiata</tp:taxon-name-part></tp:taxon-name></italic>. This would represent another distinguishing character from the known species. We believe this structure to represent anal tube as it follows the chaetigerous regions of the body (i.e. the body is not interrupted immediately after the last chaetiger as it is common in <italic><tp:taxon-name><tp:taxon-name-part taxon-name-part-type="genus" reg="Ophelina">O.</tp:taxon-name-part> <tp:taxon-name-part taxon-name-part-type="species" reg="abranchiata">abranchiata</tp:taxon-name-part></tp:taxon-name></italic> when the anal funnels are missing). There also appear to be very long thin cirrus attached subdistally on ventral side and such structure is present in anal tubes of <italic><tp:taxon-name><tp:taxon-name-part taxon-name-part-type="genus" reg="Ophelina">Ophelina</tp:taxon-name-part> <tp:taxon-name-part taxon-name-part-type="species" reg="abranchiata">abranchiata</tp:taxon-name-part></tp:taxon-name></italic>. However, this conclusion is only tentative given the lack of anal tube in all preserved specimens of the newly described species and it is based on observation from the photograph only. See further discussion on specimens identified as <tp:taxon-name><tp:taxon-name-part taxon-name-part-type="genus" reg="Ophelina">Ophelina</tp:taxon-name-part> <tp:taxon-name-part taxon-name-part-type="uncertainty-rank">cf.</tp:taxon-name-part> <tp:taxon-name-part taxon-name-part-type="species" reg="abranchiata">abranchiata</tp:taxon-name-part></tp:taxon-name> later in this text.</p></tp:treatment-sec><tp:treatment-sec sec-type="ecology" id="SECID0EO5CI"><title>Ecology.</title><p>Found in polymetallic nodule province of the eastern CCZ.</p></tp:treatment-sec><tp:treatment-sec sec-type="etymology" id="SECID0ET5CI"><title>Etymology.</title><p>Named in honor of Bin Qi Gan, member of the science party of the ABYSSLINE AB02 cruise onboard the RV <italic>Thomas G. Thompson</italic>.</p></tp:treatment-sec><tp:treatment-sec><!--Section generated to contain objects referenced in tp:taxon-treatment.--><fig id="F23" position="float" orientation="portrait"><object-id xmlns:xlink="http://www.w3.org/1999/xlink" content-type="doi" xlink:type="simple">10.3897/zookeys.883.36193.figure23</object-id><object-id xmlns:xlink="http://www.w3.org/1999/xlink" content-type="arpha" xlink:type="simple">52BE0A21-CDEF-5719-AF0E-845E9C44EA7B</object-id><label>Figure 23.</label><caption><p>Phylogenetic analysis of <tp:taxon-name><tp:taxon-name-part taxon-name-part-type="family">Opheliidae</tp:taxon-name-part></tp:taxon-name>. 50% majority rule tree from the Bayesian analyses using 18S and 16S, with posterior probability values on nodes. Twenty-nine taxa from GenBank were included, and <tp:taxon-name><tp:taxon-name-part taxon-name-part-type="family">Capitellidae</tp:taxon-name-part></tp:taxon-name> and <tp:taxon-name><tp:taxon-name-part taxon-name-part-type="phylum">Echiura</tp:taxon-name-part></tp:taxon-name> was chosen as outgroup following the annelid phylogeny of <xref ref-type="bibr" rid="B97">Weigert and Bleidorn (2016)</xref>.</p></caption><graphic xmlns:xlink="http://www.w3.org/1999/xlink" xlink:href="zookeys-883-001-g023.jpg" position="float" orientation="portrait" xlink:type="simple" id="oo_350275.jpg"><uri content-type="original_file" xlink:type="simple">https://binary.pensoft.net/fig/350275</uri></graphic></fig></tp:treatment-sec><ref-list><ref id="B97"><mixed-citation xmlns:xlink="http://www.w3.org/1999/xlink" xlink:type="simple"><person-group><name name-style="western"><surname>Weigert</surname><given-names>A</given-names></name><name name-style="western"><surname>Bleidorn</surname><given-names>C</given-names></name></person-group> (<year>2016</year>) Current status of annelid phylogeny. Organisms, Diversity and Evolution 16(2) 345–362. <ext-link xlink:type="simple" ext-link-type="doi" xlink:href="10.1007/s13127-016-0265-7">https://doi.org/10.1007/s13127-016-0265-7</ext-link></mixed-citation></ref><ref id="B54"><mixed-citation xmlns:xlink="http://www.w3.org/1999/xlink" xlink:type="simple"><person-group><name name-style="western"><surname>Kongsrud</surname><given-names>JA</given-names></name><name name-style="western"><surname>Bakken</surname><given-names>T</given-names></name><name name-style="western"><surname>Oug</surname><given-names>E</given-names></name></person-group> (<year>2011</year>) <article-title>Deep-water species of the genus <italic><tp:taxon-name><tp:taxon-name-part taxon-name-part-type="genus">Ophelina</tp:taxon-name-part></tp:taxon-name></italic> (<tp:taxon-name><tp:taxon-name-part taxon-name-part-type="phylum">Annelida</tp:taxon-name-part></tp:taxon-name>, <tp:taxon-name><tp:taxon-name-part taxon-name-part-type="family">Opheliidae</tp:taxon-name-part></tp:taxon-name>) in the Nordic Seas, with the description of <italic><tp:taxon-name><tp:taxon-name-part taxon-name-part-type="genus">Ophelina</tp:taxon-name-part> <tp:taxon-name-part taxon-name-part-type="species">brattegardi</tp:taxon-name-part></tp:taxon-name></italic> sp. nov.</article-title><source>Italian Journal of Zoology</source><volume>78</volume>: <fpage>95</fpage>–<lpage>111</lpage>. <ext-link xlink:type="simple" ext-link-type="doi" xlink:href="10.1080/11250003.2011.606658">https://doi.org/10.1080/11250003.2011.606658</ext-link></mixed-citation></ref></ref-list></tp:taxon-treatment>
