# Supplementary material for: Abyssal fauna of polymetallic nodule exploration areas, eastern Clarion-Clipperton Zone, central Pacific Ocean: Annelida: Capitellidae, Opheliidae, Scalibregmatidae, and Travisiidae
Source: Zookeys. 2019 Oct 28;883:1–82. doi: 10.3897/zookeys.883.36193 (PMC6828828; doi:10.3897/zookeys.883.36193)
Supplement: XML Treatment for Ophelina martinezarbizui [file zookeys.883.36193-treatment14.xml]

<!DOCTYPE tp:taxon-treatment
  PUBLIC "-//TaxonX//DTD Taxonomic Treatment Publishing DTD v0 20100105//EN" "tax-treatment-NSO.dtd">
<tp:taxon-treatment xmlns:tp="http://www.plazi.org/taxpub"><tp:treatment-meta><kwd-group><label>Taxon classification</label><kwd><named-content xmlns:xlink="http://www.w3.org/1999/xlink" content-type="kingdom">Animalia</named-content></kwd><kwd><named-content xmlns:xlink="http://www.w3.org/1999/xlink" content-type="order">Capitellida</named-content></kwd><kwd><named-content xmlns:xlink="http://www.w3.org/1999/xlink" content-type="family">Capitellidae</named-content></kwd></kwd-group><mixed-citation publication-type="journal"><person-group><name><surname>Wiklund</surname><given-names>Helena</given-names></name><name><surname>Neal</surname><given-names>Lenka</given-names></name><name><surname>Glover</surname><given-names>Adrian G.</given-names></name><name><surname>Drennan</surname><given-names>Regan</given-names></name><name><surname>Muriel Rabone</surname><given-names/></name><name><surname>Dahlgren</surname><given-names>Thomas G.</given-names></name></person-group><article-title>Abyssal fauna of polymetallic nodule exploration areas, eastern Clarion-Clipperton Zone, central Pacific Ocean: <tp:taxon-name><tp:taxon-name-part taxon-name-part-type="phylum">Annelida</tp:taxon-name-part></tp:taxon-name>: <tp:taxon-name><tp:taxon-name-part taxon-name-part-type="family">Capitellidae</tp:taxon-name-part></tp:taxon-name>, <tp:taxon-name><tp:taxon-name-part taxon-name-part-type="family">Opheliidae</tp:taxon-name-part></tp:taxon-name>, <tp:taxon-name><tp:taxon-name-part taxon-name-part-type="genus" reg="Scalibregmatidae">Scalibregmatidae</tp:taxon-name-part></tp:taxon-name>, and <tp:taxon-name><tp:taxon-name-part taxon-name-part-type="family">Travisiidae</tp:taxon-name-part></tp:taxon-name></article-title><source>Zookeys</source><day>28</day><month>10</month><year>2019</year><volume>883</volume><fpage>1</fpage><lpage>82</lpage><pub-id pub-id-type="doi">10.3897/zookeys.883.36193</pub-id></mixed-citation></tp:treatment-meta><tp:nomenclature><tp:taxon-name><object-id xmlns:xlink="http://www.w3.org/1999/xlink" content-type="arpha" xlink:type="simple">656B5D8F-B784-5272-8ECB-263F67C9D3B4</object-id>
              <tp:taxon-name-part taxon-name-part-type="genus" reg="Ophelina">Ophelina</tp:taxon-name-part>
              <tp:taxon-name-part taxon-name-part-type="species" reg="martinezarbizui">martinezarbizui</tp:taxon-name-part>
              <object-id xmlns:xlink="http://www.w3.org/1999/xlink" content-type="zoobank" xlink:type="simple">http://zoobank.org/9D6E1A60-B5BB-48BC-A756-81845EFABFBC</object-id>
            </tp:taxon-name><tp:taxon-status xmlns:xlink="http://www.w3.org/1999/xlink" xlink:type="simple">sp. nov.</tp:taxon-status><xref ref-type="fig" rid="F14">Figs 14A–H</xref><xref ref-type="fig" rid="F15">, 15A–E</xref></tp:nomenclature><tp:treatment-sec sec-type="material" id="SECID0EMIDI"><title>Material examined.</title><p>NHM_681 (<bold>holotype</bold>) NHMUK ANEA 2019.7116, coll. 20 Feb. 2015, <named-content xmlns:xlink="http://www.w3.org/1999/xlink" content-type="dwc:verbatimCoordinates" xlink:type="simple"><named-content content-type="geo-json" specific-use="{&#34;type&#34;:&#34;Point&#34;,&#34;coordinates&#34;:[-116.604167,12.537167]}" id="NCID0EXIDI" xlink:type="simple">12°32.23N, 116°36.25W</named-content></named-content>, 4425 m <ext-link xmlns:xlink="http://www.w3.org/1999/xlink" xlink:type="simple" ext-link-type="uri" xlink:href="http://data.nhm.ac.uk/object/0de17415-a8bf-4461-a663-dea9a3e6a2b9">http://data.nhm.ac.uk/object/0de17415-a8bf-4461-a663-dea9a3e6a2b9</ext-link>; NHM_718 NHMUK ANEA 2019.7117, coll. 20 Feb. 2015, <named-content xmlns:xlink="http://www.w3.org/1999/xlink" content-type="dwc:verbatimCoordinates" xlink:type="simple"><named-content content-type="geo-json" specific-use="{&#34;type&#34;:&#34;Point&#34;,&#34;coordinates&#34;:[-116.604167,12.537167]}" id="NCID0EEJDI" xlink:type="simple">12°32.23N, 116°36.25W</named-content></named-content>, 4425 m <ext-link xmlns:xlink="http://www.w3.org/1999/xlink" xlink:type="simple" ext-link-type="uri" xlink:href="http://data.nhm.ac.uk/object/f6e2fa9b-a479-4e0d-aec6-57efff6987b2">http://data.nhm.ac.uk/object/f6e2fa9b-a479-4e0d-aec6-57efff6987b2</ext-link>; NHM_883 NHMUK ANEA 2019.7118, coll. 20 Feb. 2015, <named-content xmlns:xlink="http://www.w3.org/1999/xlink" content-type="dwc:verbatimCoordinates" xlink:type="simple"><named-content content-type="geo-json" specific-use="{&#34;type&#34;:&#34;Point&#34;,&#34;coordinates&#34;:[-116.610500,12.571333]}" id="NCID0ERJDI" xlink:type="simple">12°34.28N, 116°36.63W</named-content></named-content>, 4198 m <ext-link xmlns:xlink="http://www.w3.org/1999/xlink" xlink:type="simple" ext-link-type="uri" xlink:href="http://data.nhm.ac.uk/object/d9a3a3b3-c16e-4359-8eb0-f09deed98401">http://data.nhm.ac.uk/object/d9a3a3b3-c16e-4359-8eb0-f09deed98401</ext-link>; NHM_994 NHMUK ANEA 2019.7119, coll. 24 Feb. 2015, <named-content xmlns:xlink="http://www.w3.org/1999/xlink" content-type="dwc:verbatimCoordinates" xlink:type="simple"><named-content content-type="geo-json" specific-use="{&#34;type&#34;:&#34;Point&#34;,&#34;coordinates&#34;:[-117.292000,12.133667]}" id="NCID0E5JDI" xlink:type="simple">12°08.02N, 117°17.52W</named-content></named-content>, 4122 m <ext-link xmlns:xlink="http://www.w3.org/1999/xlink" xlink:type="simple" ext-link-type="uri" xlink:href="http://data.nhm.ac.uk/object/4f6d2b7a-169f-46a9-8b3b-5d91a021aa34">http://data.nhm.ac.uk/object/4f6d2b7a-169f-46a9-8b3b-5d91a021aa34</ext-link>; NHM_1066 NHMUK ANEA 2019.7120, coll. 26 Feb. 2015, <named-content xmlns:xlink="http://www.w3.org/1999/xlink" content-type="dwc:verbatimCoordinates" xlink:type="simple"><named-content content-type="geo-json" specific-use="{&#34;type&#34;:&#34;Point&#34;,&#34;coordinates&#34;:[-117.164500,12.115500]}" id="NCID0ELKDI" xlink:type="simple">12°06.93N, 117°09.87W</named-content></named-content>, 4100 m <ext-link xmlns:xlink="http://www.w3.org/1999/xlink" xlink:type="simple" ext-link-type="uri" xlink:href="http://data.nhm.ac.uk/object/972f9cb1-79d7-4296-a6d6-e04543c9105c">http://data.nhm.ac.uk/object/972f9cb1-79d7-4296-a6d6-e04543c9105c</ext-link>; NHM_1766 (<bold>paratype</bold>) NHMUK ANEA 2019.7121, coll. 11 Mar. 2015, <named-content xmlns:xlink="http://www.w3.org/1999/xlink" content-type="dwc:verbatimCoordinates" xlink:type="simple"><named-content content-type="geo-json" specific-use="{&#34;type&#34;:&#34;Point&#34;,&#34;coordinates&#34;:[-117.192833,12.173833]}" id="NCID0E1KDI" xlink:type="simple">12°10.43N, 117°11.57W</named-content></named-content>, 4045 m <ext-link xmlns:xlink="http://www.w3.org/1999/xlink" xlink:type="simple" ext-link-type="uri" xlink:href="http://data.nhm.ac.uk/object/dc754b1c-e66b-4a58-a93e-796ebfd32f6a">http://data.nhm.ac.uk/object/dc754b1c-e66b-4a58-a93e-796ebfd32f6a</ext-link>; NHM_1870 NHMUK ANEA 2019.7122, coll. 13 Mar. 2015, <named-content xmlns:xlink="http://www.w3.org/1999/xlink" content-type="dwc:verbatimCoordinates" xlink:type="simple"><named-content content-type="geo-json" specific-use="{&#34;type&#34;:&#34;Point&#34;,&#34;coordinates&#34;:[-117.217167,12.041500]}" id="NCID0EHLDI" xlink:type="simple">12°02.49N, 117°13.03W</named-content></named-content>, 4094 m, <ext-link xmlns:xlink="http://www.w3.org/1999/xlink" xlink:type="simple" ext-link-type="uri" xlink:href="http://data.nhm.ac.uk/object/b6247e8d-d155-4646-87d7-e5358ada5352">http://data.nhm.ac.uk/object/b6247e8d-d155-4646-87d7-e5358ada5352</ext-link>; NHM_2088 (SEM specimen) NHMUK ANEA 2019.7123, coll. 20 Mar. 2015-03-20, <named-content xmlns:xlink="http://www.w3.org/1999/xlink" content-type="dwc:verbatimCoordinates" xlink:type="simple"><named-content content-type="geo-json" specific-use="{&#34;type&#34;:&#34;Point&#34;,&#34;coordinates&#34;:[-120.025417,19.464567]}" id="NCID0EULDI" xlink:type="simple">19°27.874N, 120°01.525W</named-content></named-content>, 4026 m, <ext-link xmlns:xlink="http://www.w3.org/1999/xlink" xlink:type="simple" ext-link-type="uri" xlink:href="http://data.nhm.ac.uk/object/7dd04f2c-435b-44b1-a85f-3b05dd3014d7">http://data.nhm.ac.uk/object/7dd04f2c-435b-44b1-a85f-3b05dd3014d7</ext-link>; NHM_2092 NHMUK ANEA 2019.7124, coll. 20 Mar. 2015, <named-content xmlns:xlink="http://www.w3.org/1999/xlink" content-type="dwc:verbatimCoordinates" xlink:type="simple"><named-content content-type="geo-json" specific-use="{&#34;type&#34;:&#34;Point&#34;,&#34;coordinates&#34;:[-120.025417,19.464567]}" id="NCID0EBMDI" xlink:type="simple">19°27.874N, 120°01.525W</named-content></named-content>, 4026 m, <ext-link xmlns:xlink="http://www.w3.org/1999/xlink" xlink:type="simple" ext-link-type="uri" xlink:href="http://data.nhm.ac.uk/object/1a095836-fa97-48b8-ad4c-07ed28356ecb">http://data.nhm.ac.uk/object/1a095836-fa97-48b8-ad4c-07ed28356ecb</ext-link>; NHM_2102 NHMUK ANEA 2019.7125, coll. 20 Mar. 2015, <named-content xmlns:xlink="http://www.w3.org/1999/xlink" content-type="dwc:verbatimCoordinates" xlink:type="simple"><named-content content-type="geo-json" specific-use="{&#34;type&#34;:&#34;Point&#34;,&#34;coordinates&#34;:[-120.025417,19.464567]}" id="NCID0EOMDI" xlink:type="simple">19°27.874N, 120°01.525W</named-content></named-content>, 4026 m, <ext-link xmlns:xlink="http://www.w3.org/1999/xlink" xlink:type="simple" ext-link-type="uri" xlink:href="http://data.nhm.ac.uk/object/93e91313-61a3-4cd7-8221-66bf20232f14">http://data.nhm.ac.uk/object/93e91313-61a3-4cd7-8221-66bf20232f14</ext-link>; NHM_2116 (<bold>paratype</bold>) NHMUK ANEA 2019.7126, coll. 20 Mar. 2015, <named-content xmlns:xlink="http://www.w3.org/1999/xlink" content-type="dwc:verbatimCoordinates" xlink:type="simple"><named-content content-type="geo-json" specific-use="{&#34;type&#34;:&#34;Point&#34;,&#34;coordinates&#34;:[-120.025417,19.464567]}" id="NCID0E4MDI" xlink:type="simple">19°27.874N, 120°01.525W</named-content></named-content>, 4026 m, <ext-link xmlns:xlink="http://www.w3.org/1999/xlink" xlink:type="simple" ext-link-type="uri" xlink:href="http://data.nhm.ac.uk/object/d439156e-657d-4dd5-8bb5-3531e150961e">http://data.nhm.ac.uk/object/d439156e-657d-4dd5-8bb5-3531e150961e</ext-link>; NHM_2144 NHMUK ANEA 2019.7127, coll. 20 Mar. 2015, <named-content xmlns:xlink="http://www.w3.org/1999/xlink" content-type="dwc:verbatimCoordinates" xlink:type="simple"><named-content content-type="geo-json" specific-use="{&#34;type&#34;:&#34;Point&#34;,&#34;coordinates&#34;:[-120.025417,19.464567]}" id="NCID0EKNDI" xlink:type="simple">19°27.874N, 120°01.525W</named-content></named-content>, 4026 m, <ext-link xmlns:xlink="http://www.w3.org/1999/xlink" xlink:type="simple" ext-link-type="uri" xlink:href="http://data.nhm.ac.uk/object/79767cab-eb56-4ef1-acd0-5067ec3736de">http://data.nhm.ac.uk/object/79767cab-eb56-4ef1-acd0-5067ec3736de</ext-link>; NHM_2149 NHMUK ANEA 2019.7128, coll. 20 Mar. 2015, <named-content xmlns:xlink="http://www.w3.org/1999/xlink" content-type="dwc:verbatimCoordinates" xlink:type="simple"><named-content content-type="geo-json" specific-use="{&#34;type&#34;:&#34;Point&#34;,&#34;coordinates&#34;:[-120.025417,19.464567]}" id="NCID0EXNDI" xlink:type="simple">19°27.874N, 120°01.525W</named-content></named-content>, 4026 m, <ext-link xmlns:xlink="http://www.w3.org/1999/xlink" xlink:type="simple" ext-link-type="uri" xlink:href="http://data.nhm.ac.uk/object/1caa9eb3-3281-4ed6-8424-dfaebcf1e20b">http://data.nhm.ac.uk/object/1caa9eb3-3281-4ed6-8424-dfaebcf1e20b</ext-link>; NHM_2150 NHMUK ANEA 2019.7129, coll. 20 Mar. 2015, <named-content xmlns:xlink="http://www.w3.org/1999/xlink" content-type="dwc:verbatimCoordinates" xlink:type="simple"><named-content content-type="geo-json" specific-use="{&#34;type&#34;:&#34;Point&#34;,&#34;coordinates&#34;:[-120.025417,19.464567]}" id="NCID0EEODI" xlink:type="simple">19°27.874N, 120°01.525W</named-content></named-content>, 4026 m, <ext-link xmlns:xlink="http://www.w3.org/1999/xlink" xlink:type="simple" ext-link-type="uri" xlink:href="http://data.nhm.ac.uk/object/993f577c-ee86-4660-b2d9-af0146606f92">http://data.nhm.ac.uk/object/993f577c-ee86-4660-b2d9-af0146606f92</ext-link>.</p></tp:treatment-sec><tp:treatment-sec sec-type="type locality" id="SECID0EOODI"><title>Type locality.</title><p>Pacific Ocean, CCZ, <named-content xmlns:xlink="http://www.w3.org/1999/xlink" content-type="dwc:verbatimCoordinates" xlink:type="simple"><named-content content-type="geo-json" specific-use="{&#34;type&#34;:&#34;Point&#34;,&#34;coordinates&#34;:[-116.604167,12.537167]}" id="NCID0EXODI" xlink:type="simple">12°32.23N, 116°36.25W</named-content></named-content>, depth 4425 m, in mud between polymetallic nodules.</p></tp:treatment-sec><tp:treatment-sec sec-type="description" id="SECID0E3ODI"><title>Description.</title><p>This is a medium-sized species (8–14 mm long), represented by 14 specimens.</p><p>Body cylindrical, iridescent, some annulation detectable in first five to eight and last eight chaetigers, rest of body very smooth, no annulation detectable (Fig. <xref ref-type="fig" rid="F14">14A</xref>). Ventral and lateral grooves most distinct along the anterior half of the body, then less distinct. Preserved specimen yellow in ethanol (Fig. <xref ref-type="fig" rid="F14">14B</xref>); live specimens translucent, with orange gut (Figs <xref ref-type="fig" rid="F14">14A</xref>, <xref ref-type="fig" rid="F15">15A</xref>). Complete specimen with 31 chaetigers, first five to eight and last eight chaetigers crowded, chaetigers in between elongated, last six to eight chaetigers somewhat shifted ventrally.</p><fig id="F14" position="float" orientation="portrait"><object-id xmlns:xlink="http://www.w3.org/1999/xlink" content-type="doi" xlink:type="simple">10.3897/zookeys.883.36193.figure14</object-id><object-id xmlns:xlink="http://www.w3.org/1999/xlink" content-type="arpha" xlink:type="simple">FC8EE063-4C95-542E-AC80-622064D1310C</object-id><label>Figure 14.</label><caption><p><italic><tp:taxon-name><tp:taxon-name-part taxon-name-part-type="genus" reg="Ophelina">Ophelina</tp:taxon-name-part> <tp:taxon-name-part taxon-name-part-type="species" reg="martinezarbizui">martinezarbizui</tp:taxon-name-part></tp:taxon-name></italic> sp. nov. <bold>A</bold> Live images, whole specimen (center) with detail of anterior (left) and anal funnel (right) (holotype [specimen NHM_681], e = eggs, vc = enlarged ventral cirrus, c = cirri) <bold>B</bold> Lab image, whole specimen (holotype). <bold>C</bold> Lab image, detail of palpode (paratype NHM_2116) <bold>D</bold> Live image, prostomium, “royal crown” palpode (specimen NHM_2092) <bold>E</bold> Lab image, ventral posterior and branchiae (paratype NHM_1766, br = branchiae) <bold>F</bold> Lab image, lateral posterior and branchiae (paratype NHM_1766, br = branchiae) <bold>G</bold> Lab image, detail of anal funnel (paratype NHM_1766, vc = enlarged ventral cirri [folded over], c = cirri, br = branchiae <bold>H</bold> Lab image, detail of capillary chaetae (holotype). Morphological features in plates <bold>A, E, G</bold> have been outlined with a fine white or black line to improve clarity of those features. Scale bars: 1 mm (<bold>B, E, F</bold>); 100 μm (<bold>C, H</bold>).</p></caption><graphic xmlns:xlink="http://www.w3.org/1999/xlink" xlink:href="zookeys-883-001-g014.jpg" position="float" orientation="portrait" xlink:type="simple" id="oo_350266.jpg"><uri content-type="original_file" xlink:type="simple">https://binary.pensoft.net/fig/350266</uri></graphic></fig><p>Prostomium of all preserved specimens oval and broad (about as long as wide) and anteriorly bluntly rounded, somewhat truncated; bearing very distinct palpode, mostly short button-like sometimes distinctly bi-articulated with distal article oval in specimen NHM_2116 (Figs <xref ref-type="fig" rid="F14">14C</xref>, <xref ref-type="fig" rid="F15">15B, C</xref>). Similar form of prostomium (royal crown-shaped) can also be observed in live specimen NHM_2092 (Fig. <xref ref-type="fig" rid="F14">14D</xref>). Nuchal organs observed as slits laterally on posterior part of prostomium.</p><fig id="F15" position="float" orientation="portrait"><object-id xmlns:xlink="http://www.w3.org/1999/xlink" content-type="doi" xlink:type="simple">10.3897/zookeys.883.36193.figure15</object-id><object-id xmlns:xlink="http://www.w3.org/1999/xlink" content-type="arpha" xlink:type="simple">80CEE4F9-AA54-502F-A479-509AA2D7ABEE</object-id><label>Figure 15.</label><caption><p><italic><tp:taxon-name><tp:taxon-name-part taxon-name-part-type="genus" reg="Ophelina">Ophelina</tp:taxon-name-part> <tp:taxon-name-part taxon-name-part-type="species" reg="martinezarbizui">martinezarbizui</tp:taxon-name-part></tp:taxon-name></italic> sp. nov. (specimen NHM_2088). <bold>A</bold> Live image, whole specimen <bold>B</bold> SEM image, dorsal anterior <bold>C</bold> SEM image, lateral anterior <bold>D</bold> SEM image, dorsal posterior, br = branchiae) <bold>E</bold> SEM image, detail of mid-body lateral organ (lo = lateral organ). Scale bars: 300 μm (<bold>B, C, D</bold>); 40 μm (<bold>E</bold>).</p></caption><graphic xmlns:xlink="http://www.w3.org/1999/xlink" xlink:href="zookeys-883-001-g015.jpg" position="float" orientation="portrait" xlink:type="simple" id="oo_350267.jpg"><uri content-type="original_file" xlink:type="simple">https://binary.pensoft.net/fig/350267</uri></graphic></fig><p>Branchiae present, with disjointed distribution in anterior and posterior chaetigers only, absent in mid-body chaetigers. Six very small (easily overlooked) branchial pairs observed consistently in chaetigers 2–7, with those on chaetigers 3–5 slightly longest. The number of attached posterior branchial pairs observed varied from one to eight pairs, with the most complete set observed in NHM_883 and NHM_1766, where eight pairs present in chaetigers 24–31 (the last chaetiger); first posterior pair small (1/2 the length of the subsequent pairs), others very long and robust in NHM_883, but all branchiae large in NHM_1766. All branchiae cirriform (Figs <xref ref-type="fig" rid="F14">14E–G</xref>, <xref ref-type="fig" rid="F15">15D</xref>).</p><p>Parapodia distinct, biramous; well developed in anterior part of the body, then becoming smaller in subsequent chaetigers. Parapodia with short rounded dorsal cirrus present; provided with a tongue-shaped lobe bearing lateral organs (observable under SEM) (Fig. <xref ref-type="fig" rid="F15">15E</xref>). Parapodia embedded in distinct lateral grooves in chaetiger 1–13, then grooves becoming less distinct. Chaetae are capillaries (Fig. <xref ref-type="fig" rid="F14">14H</xref>); first seven chaetigers with numerous chaetae in bundles, chaetae getting longer in chaetigers 2–4, being longest in chaetigers 3–5, then becoming shorter to chaetiger 13; in the posterior half of the body chaetae few and short, often missing (broken off) entirely.</p><p>Anal tube best preserved in specimen NHM_1766; anal tube relatively short (about the length of two posterior chaetigers) and thick distally asymmetrical with dorsal margin slightly longer than ventral one; distally with several short cirri, particularly on dorsal margin (Fig. <xref ref-type="fig" rid="F14">14A, G</xref>) and ventral margin with robust, short and thick ventral cirrus (Fig. <xref ref-type="fig" rid="F14">14A, G</xref>).</p></tp:treatment-sec><tp:treatment-sec sec-type="Reproductive information" id="SECID0ETTDI"><title>Reproductive information.</title><p>Holotype ovigerous, with eggs of roughly 100 mm size clearly observed in mid through to posterior part of the body (Fig. <xref ref-type="fig" rid="F14">14A</xref>).</p></tp:treatment-sec><tp:treatment-sec sec-type="Morphological variation" id="SECID0E4TDI"><title>Morphological variation.</title><p>This species is represented by the greatest number of specimens (<italic>n</italic> = 13) of <tp:taxon-name><tp:taxon-name-part taxon-name-part-type="family">Opheliidae</tp:taxon-name-part></tp:taxon-name> species found in UKSR material. The features observed consistently are: the “royal crown”-like shape of prostomium (even in live specimens, Fig. <xref ref-type="fig" rid="F14">14D</xref>), 31 chaetigers, six pairs of tiny anterior branchiae in chaetigers 2–7. Number of attached posterior branchial pairs is variable as these are large and presumably more susceptible to damage, the exact number of posterior branchial pairs remains unknown, but the most complete observation was eight pairs in specimen NHM_883. The anal tube remains attached in all specimens, but the distal region is often damaged and ventral cirrus is often detached. The best-preserved anal tube has been observed in specimen NHM_1766 and can also be observed in the live image of the holotype.</p></tp:treatment-sec><tp:treatment-sec sec-type="Genetic data" id="SECID0EOUDI"><title>Genetic data.</title><p>GenBank <ext-link xmlns:xlink="http://www.w3.org/1999/xlink" ext-link-type="gen" xlink:href="MN217444" xlink:type="simple">MN217444</ext-link>–<ext-link xmlns:xlink="http://www.w3.org/1999/xlink" ext-link-type="gen" xlink:href="MN217456" xlink:type="simple">MN217456</ext-link> for 16S, <ext-link xmlns:xlink="http://www.w3.org/1999/xlink" ext-link-type="gen" xlink:href="MN217505" xlink:type="simple">MN217505</ext-link> for 18S and <ext-link xmlns:xlink="http://www.w3.org/1999/xlink" ext-link-type="gen" xlink:href="MN217524" xlink:type="simple">MN217524</ext-link>–<ext-link xmlns:xlink="http://www.w3.org/1999/xlink" ext-link-type="gen" xlink:href="MN217531" xlink:type="simple">MN217531</ext-link> for COI. This species is genetically identical or very similar to “<italic><tp:taxon-name><tp:taxon-name-part taxon-name-part-type="genus" reg="Ophelina">Ophelina</tp:taxon-name-part></tp:taxon-name></italic> sp. 2” (<xref ref-type="bibr" rid="B49">Janssen et al. 2015</xref>), with K2P values ranging from 0.0–0.006 between <italic><tp:taxon-name><tp:taxon-name-part taxon-name-part-type="genus" reg="Ophelina">O.</tp:taxon-name-part> <tp:taxon-name-part taxon-name-part-type="species" reg="martinezarbizui">martinezarbizui</tp:taxon-name-part></tp:taxon-name></italic> sp. nov. and the already published sequences with accession numbers <ext-link xmlns:xlink="http://www.w3.org/1999/xlink" ext-link-type="gen" xlink:href="KJ736369" xlink:type="simple">KJ736369</ext-link>–<ext-link xmlns:xlink="http://www.w3.org/1999/xlink" ext-link-type="gen" xlink:href="KJ736370" xlink:type="simple">KJ736370</ext-link> and <ext-link xmlns:xlink="http://www.w3.org/1999/xlink" ext-link-type="gen" xlink:href="KJ736372" xlink:type="simple">KJ736372</ext-link>–<ext-link xmlns:xlink="http://www.w3.org/1999/xlink" ext-link-type="gen" xlink:href="KJ736377" xlink:type="simple">KJ736377</ext-link>. In our phylogenetic analyses this species is sister to <italic><tp:taxon-name><tp:taxon-name-part taxon-name-part-type="genus" reg="Ophelina">Ophelina</tp:taxon-name-part> <tp:taxon-name-part taxon-name-part-type="species" reg="meyerae">meyerae</tp:taxon-name-part></tp:taxon-name></italic> sp. nov. (Fig. <xref ref-type="fig" rid="F23">23</xref>).</p></tp:treatment-sec><tp:treatment-sec sec-type="remarks" id="SECID0EGXDI"><title>Remarks.</title><p>This species superficially resembles <italic><tp:taxon-name><tp:taxon-name-part taxon-name-part-type="genus" reg="Ammotrypanella">Ammotrypanella</tp:taxon-name-part></tp:taxon-name></italic> species due to the presence of large branchiae in the posterior part of the body, but very small and easily overlooked branchiae are present in anterior chaetigers 2–7 in <italic><tp:taxon-name><tp:taxon-name-part taxon-name-part-type="genus" reg="Ophelina">Ophelina</tp:taxon-name-part> <tp:taxon-name-part taxon-name-part-type="species" reg="martinezarbizui">martinezarbizui</tp:taxon-name-part></tp:taxon-name></italic> sp. nov. The presence of these very small branchiae easily distinguish this species from other <italic><tp:taxon-name><tp:taxon-name-part taxon-name-part-type="genus" reg="Ophelina">Ophelina</tp:taxon-name-part></tp:taxon-name></italic> species encountered in UKSR-collected material, which are either abranchiate or branchiae are large (or at least easy to observe) in anterior chaetigers. <italic><tp:taxon-name><tp:taxon-name-part taxon-name-part-type="genus" reg="Ophelina">Ophelina</tp:taxon-name-part> <tp:taxon-name-part taxon-name-part-type="species" reg="martinezarbizui">martinezarbizui</tp:taxon-name-part></tp:taxon-name></italic> sp. nov. represents a form with disjointed branchial distribution (see also comments under <italic><tp:taxon-name><tp:taxon-name-part taxon-name-part-type="genus" reg="Ophelina">Ophelina</tp:taxon-name-part></tp:taxon-name></italic> sp. NHM_689 and NHM_1331), but it can be distinguished from these by the size of anterior branchiae, number of segments and form of anal funnel. <italic><tp:taxon-name><tp:taxon-name-part taxon-name-part-type="genus" reg="Ophelina">Ophelina</tp:taxon-name-part> <tp:taxon-name-part taxon-name-part-type="species" reg="martinezarbizui">martinezarbizui</tp:taxon-name-part></tp:taxon-name></italic> sp. nov. also appears to have contrasting annulated and smooth body regions (Figs <xref ref-type="fig" rid="F14">14</xref>, <xref ref-type="fig" rid="F15">15</xref>).</p><p>Of the known <italic><tp:taxon-name><tp:taxon-name-part taxon-name-part-type="genus" reg="Ophelina">Ophelina</tp:taxon-name-part></tp:taxon-name></italic> species, <italic><tp:taxon-name><tp:taxon-name-part taxon-name-part-type="genus" reg="Ophelina">O.</tp:taxon-name-part> <tp:taxon-name-part taxon-name-part-type="species" reg="ammotrypanella">ammotrypanella</tp:taxon-name-part></tp:taxon-name></italic> Schüller, 2008 from the abyssal Southern Ocean shares the presence of small branchiae in anterior chaetigers and its “<italic><tp:taxon-name><tp:taxon-name-part taxon-name-part-type="genus" reg="Ammotrypanella">Ammotrypanella</tp:taxon-name-part></tp:taxon-name></italic>-like look” as the name suggests. However, in <italic><tp:taxon-name><tp:taxon-name-part taxon-name-part-type="genus" reg="Ophelina">O.</tp:taxon-name-part> <tp:taxon-name-part taxon-name-part-type="species" reg="ammotrypanella">ammotrypanella</tp:taxon-name-part></tp:taxon-name></italic> the branchiae have a continuous distribution, being absent only in posterior quarter of the body.</p></tp:treatment-sec><tp:treatment-sec sec-type="ecology" id="SECID0EQ1DI"><title>Ecology.</title><p>Found in polymetallic nodule province of the eastern CCZ. This species is represented by 13 sequenced specimens, with potentially another 28 specimens available in material that has not been sequenced yet, making it the most abundant opheliid species in the UKSR samples.</p></tp:treatment-sec><tp:treatment-sec sec-type="etymology" id="SECID0EV1DI"><title>Etymology.</title><p>Named in honor of Pedro Martinez Arbizu, member of the science party of the first ABYSSLINE cruise.</p></tp:treatment-sec><tp:treatment-sec><!--Section generated to contain objects referenced in tp:taxon-treatment.--><fig id="F23" position="float" orientation="portrait"><object-id xmlns:xlink="http://www.w3.org/1999/xlink" content-type="doi" xlink:type="simple">10.3897/zookeys.883.36193.figure23</object-id><object-id xmlns:xlink="http://www.w3.org/1999/xlink" content-type="arpha" xlink:type="simple">52BE0A21-CDEF-5719-AF0E-845E9C44EA7B</object-id><label>Figure 23.</label><caption><p>Phylogenetic analysis of <tp:taxon-name><tp:taxon-name-part taxon-name-part-type="family">Opheliidae</tp:taxon-name-part></tp:taxon-name>. 50% majority rule tree from the Bayesian analyses using 18S and 16S, with posterior probability values on nodes. Twenty-nine taxa from GenBank were included, and <tp:taxon-name><tp:taxon-name-part taxon-name-part-type="family">Capitellidae</tp:taxon-name-part></tp:taxon-name> and <tp:taxon-name><tp:taxon-name-part taxon-name-part-type="phylum">Echiura</tp:taxon-name-part></tp:taxon-name> was chosen as outgroup following the annelid phylogeny of <xref ref-type="bibr" rid="B97">Weigert and Bleidorn (2016)</xref>.</p></caption><graphic xmlns:xlink="http://www.w3.org/1999/xlink" xlink:href="zookeys-883-001-g023.jpg" position="float" orientation="portrait" xlink:type="simple" id="oo_350275.jpg"><uri content-type="original_file" xlink:type="simple">https://binary.pensoft.net/fig/350275</uri></graphic></fig></tp:treatment-sec><ref-list><ref id="B49"><mixed-citation xmlns:xlink="http://www.w3.org/1999/xlink" xlink:type="simple"><person-group><name name-style="western"><surname>Janssen</surname><given-names>A</given-names></name><name name-style="western"><surname>Kaiser</surname><given-names>S</given-names></name><name name-style="western"><surname>Meissner</surname><given-names>K</given-names></name><name name-style="western"><surname>Brenke</surname><given-names>N</given-names></name><name name-style="western"><surname>Menot</surname><given-names>L</given-names></name><name name-style="western"><surname>Martínez Arbizu</surname><given-names>P</given-names></name></person-group> (<year>2015</year>) A reverse taxonomic approach to assess macrofaunal distribution patterns in abyssal Pacific polymetallic nodule fields. PLoS ONE 10: e0117790. <ext-link xlink:type="simple" ext-link-type="doi" xlink:href="10.1371/journal.pone.0117790">https://doi.org/10.1371/journal.pone.0117790</ext-link></mixed-citation></ref><ref id="B97"><mixed-citation xmlns:xlink="http://www.w3.org/1999/xlink" xlink:type="simple"><person-group><name name-style="western"><surname>Weigert</surname><given-names>A</given-names></name><name name-style="western"><surname>Bleidorn</surname><given-names>C</given-names></name></person-group> (<year>2016</year>) Current status of annelid phylogeny. Organisms, Diversity and Evolution 16(2) 345–362. <ext-link xlink:type="simple" ext-link-type="doi" xlink:href="10.1007/s13127-016-0265-7">https://doi.org/10.1007/s13127-016-0265-7</ext-link></mixed-citation></ref></ref-list></tp:taxon-treatment>
