# Supplementary material for: Abyssal fauna of polymetallic nodule exploration areas, eastern Clarion-Clipperton Zone, central Pacific Ocean: Annelida: Capitellidae, Opheliidae, Scalibregmatidae, and Travisiidae
Source: Zookeys. 2019 Oct 28;883:1–82. doi: 10.3897/zookeys.883.36193 (PMC6828828; doi:10.3897/zookeys.883.36193)
Supplement: XML Treatment for Ophelina meyerae [file zookeys.883.36193-treatment15.xml]

<!DOCTYPE tp:taxon-treatment
  PUBLIC "-//TaxonX//DTD Taxonomic Treatment Publishing DTD v0 20100105//EN" "tax-treatment-NSO.dtd">
<tp:taxon-treatment xmlns:tp="http://www.plazi.org/taxpub"><tp:treatment-meta><kwd-group><label>Taxon classification</label><kwd><named-content xmlns:xlink="http://www.w3.org/1999/xlink" content-type="kingdom">Animalia</named-content></kwd><kwd><named-content xmlns:xlink="http://www.w3.org/1999/xlink" content-type="order">Capitellida</named-content></kwd><kwd><named-content xmlns:xlink="http://www.w3.org/1999/xlink" content-type="family">Capitellidae</named-content></kwd></kwd-group><mixed-citation publication-type="journal"><person-group><name><surname>Wiklund</surname><given-names>Helena</given-names></name><name><surname>Neal</surname><given-names>Lenka</given-names></name><name><surname>Glover</surname><given-names>Adrian G.</given-names></name><name><surname>Drennan</surname><given-names>Regan</given-names></name><name><surname>Muriel Rabone</surname><given-names/></name><name><surname>Dahlgren</surname><given-names>Thomas G.</given-names></name></person-group><article-title>Abyssal fauna of polymetallic nodule exploration areas, eastern Clarion-Clipperton Zone, central Pacific Ocean: <tp:taxon-name><tp:taxon-name-part taxon-name-part-type="phylum">Annelida</tp:taxon-name-part></tp:taxon-name>: <tp:taxon-name><tp:taxon-name-part taxon-name-part-type="family">Capitellidae</tp:taxon-name-part></tp:taxon-name>, <tp:taxon-name><tp:taxon-name-part taxon-name-part-type="family">Opheliidae</tp:taxon-name-part></tp:taxon-name>, <tp:taxon-name><tp:taxon-name-part taxon-name-part-type="genus" reg="Scalibregmatidae">Scalibregmatidae</tp:taxon-name-part></tp:taxon-name>, and <tp:taxon-name><tp:taxon-name-part taxon-name-part-type="family">Travisiidae</tp:taxon-name-part></tp:taxon-name></article-title><source>Zookeys</source><day>28</day><month>10</month><year>2019</year><volume>883</volume><fpage>1</fpage><lpage>82</lpage><pub-id pub-id-type="doi">10.3897/zookeys.883.36193</pub-id></mixed-citation></tp:treatment-meta><tp:nomenclature><tp:taxon-name><object-id xmlns:xlink="http://www.w3.org/1999/xlink" content-type="arpha" xlink:type="simple">33D63C13-BC93-5DE9-9D27-64C713587569</object-id>
              <tp:taxon-name-part taxon-name-part-type="genus" reg="Ophelina">Ophelina</tp:taxon-name-part>
              <tp:taxon-name-part taxon-name-part-type="species" reg="meyerae">meyerae</tp:taxon-name-part>
              <object-id xmlns:xlink="http://www.w3.org/1999/xlink" content-type="zoobank" xlink:type="simple">http://zoobank.org/7F560FD4-73BF-4DEE-AD39-21FE5009FD90</object-id>
            </tp:taxon-name><tp:taxon-status xmlns:xlink="http://www.w3.org/1999/xlink" xlink:type="simple">sp. nov.</tp:taxon-status><xref ref-type="fig" rid="F16">Fig. 16A–G</xref></tp:nomenclature><tp:treatment-sec sec-type="material" id="SECID0EG3DI"><title>Material examined.</title><p>NHM_1241(<bold>holotype</bold>) NHMUK ANEA 2019.7130, coll. 01 Mar. 2015, <named-content xmlns:xlink="http://www.w3.org/1999/xlink" content-type="dwc:verbatimCoordinates" xlink:type="simple"><named-content content-type="geo-json" specific-use="{&#34;type&#34;:&#34;Point&#34;,&#34;coordinates&#34;:[-117.302167,12.257333]}" id="NCID0ER3DI" xlink:type="simple">12°15.44N, 117°18.13W</named-content></named-content>, 4302 m <ext-link xmlns:xlink="http://www.w3.org/1999/xlink" xlink:type="simple" ext-link-type="uri" xlink:href="http://data.nhm.ac.uk/object/920d8670-507e-4126-a42b-6e208bbe66d3">http://data.nhm.ac.uk/object/920d8670-507e-4126-a42b-6e208bbe66d3</ext-link>.</p></tp:treatment-sec><tp:treatment-sec sec-type="type locality" id="SECID0E23DI"><title>Type locality.</title><p>Pacific Ocean, CCZ, <named-content xmlns:xlink="http://www.w3.org/1999/xlink" content-type="dwc:verbatimCoordinates" xlink:type="simple"><named-content content-type="geo-json" specific-use="{&#34;type&#34;:&#34;Point&#34;,&#34;coordinates&#34;:[-117.302167,12.257333]}" id="NCID0EE4DI" xlink:type="simple">12°15.44N, 117°18.13W</named-content></named-content>, depth 4302 m, in mud between polymetallic nodules.</p></tp:treatment-sec><tp:treatment-sec sec-type="description" id="SECID0EJ4DI"><title>Description.</title><p>This is a medium-sized species represented by a single specimen. Body cylindrical, iridescent, some annulation detectable in first five and few posterior chaetigers, the rest of body smooth, no annulation detectable (Fig. <xref ref-type="fig" rid="F16">16A, B</xref>). Ventral groove distinct throughout the body. Live specimen semi-translucent, with orange gut (Fig. <xref ref-type="fig" rid="F16">16A</xref>). Complete specimen 20 mm long and 1.5 mm wide, with 29 chaetigers; anterior chaetigers not particularly crowded, degree of crowding observable in the posterior-most three to five chaetigers.</p><fig id="F16" position="float" orientation="portrait"><object-id xmlns:xlink="http://www.w3.org/1999/xlink" content-type="doi" xlink:type="simple">10.3897/zookeys.883.36193.figure16</object-id><object-id xmlns:xlink="http://www.w3.org/1999/xlink" content-type="arpha" xlink:type="simple">C5FD275D-7BCF-5540-BD69-CF522BAF1C1C</object-id><label>Figure 16.</label><caption><p><italic><tp:taxon-name><tp:taxon-name-part taxon-name-part-type="genus" reg="Ophelina">Ophelina</tp:taxon-name-part> <tp:taxon-name-part taxon-name-part-type="species" reg="meyerae">meyerae</tp:taxon-name-part></tp:taxon-name></italic> sp. nov. holotype (specimen NHM_1241). <bold>A</bold> Live images, whole specimen with detail of anterior (p = palpode) <bold>B</bold> Lab image, whole specimen, lateral view (faded stain) <bold>C</bold> Lab image, anterior and branchiae (faded stain) (br = branchiae) <bold>D</bold> Lab image, mid-body branchiae (faded stain, br = branchiae) <bold>E</bold> Lab image, anterior parapodia (faded stain, pp = parapodia) <bold>F</bold> Lab image, detail of capillary chaetae (br = branchiae) <bold>G</bold> Lab image, detail of capillary chaetae (br = branchiae). Morphological features in plates <bold>C–F</bold> have been outlined with a fine white line to improve clarity of those features. Scale bars: 1 mm (<bold>B–E</bold>); 100 μm (<bold>F, G</bold>).</p></caption><graphic xmlns:xlink="http://www.w3.org/1999/xlink" xlink:href="zookeys-883-001-g016.jpg" position="float" orientation="portrait" xlink:type="simple" id="oo_350268.jpg"><uri content-type="original_file" xlink:type="simple">https://binary.pensoft.net/fig/350268</uri></graphic></fig><p>Prostomium of preserved specimen oval and broad (about as long as wide) and anteriorly bluntly rounded, somewhat truncated; bearing very distinct oval palpode (Fig. <xref ref-type="fig" rid="F16">16A</xref>). Nuchal organs observed as lightly pigmented slits laterally on posterior part of prostomium.</p><p>Branchiae present in all chaetigers, except for first chaetiger; branchiae remain attached in most chaetigers, including ch. 29, but are occasionally missing (lost) in some chaetigers. Branchiae easy to detect, although rather slender, best observed in anterior chaetigers (Fig. <xref ref-type="fig" rid="F16">16C</xref>), then getting progressively thinner and shorter and becoming more difficult to detect (Fig. <xref ref-type="fig" rid="F16">16D</xref>). All branchiae cirriform.</p><p>Parapodia distinct, biramous; with a broad lobe in chaetigers 2–10, becoming smaller in subsequent chaetigers; parapodia embedded in distinct lateral grooves (Fig. <xref ref-type="fig" rid="F16">16E</xref>). Chaetae are capillaries (Fig. <xref ref-type="fig" rid="F16">16F</xref>); not particularly numerous in any chaetigers, but most dense and longest in chaetigers 2–8, where of similar length, then becoming shorter, sometimes missing (broken off) entirely.</p><p>Anal tube well preserved; relatively short (about the length of two posterior chaetigers) and thick; distally symmetrical; distal opening with circlet of about 20 short, slender cirri with the exception of ventral part of the margin, which is smooth; ventral cirrus not observed (Fig. <xref ref-type="fig" rid="F16">16G</xref>).</p></tp:treatment-sec><tp:treatment-sec sec-type="Genetic data" id="SECID0EEAAK"><title>Genetic data.</title><p>GenBank <ext-link xmlns:xlink="http://www.w3.org/1999/xlink" ext-link-type="gen" xlink:href="MN217457" xlink:type="simple">MN217457</ext-link> for 16S and <ext-link xmlns:xlink="http://www.w3.org/1999/xlink" ext-link-type="gen" xlink:href="MN217506" xlink:type="simple">MN217506</ext-link> for 18S. COI was unsuccessful for this specimen, no identical GenBank matches for 16S or 18S. In our phylogenetic analyses this species is sister to <italic><tp:taxon-name><tp:taxon-name-part taxon-name-part-type="genus" reg="Ophelina">Ophelina</tp:taxon-name-part> <tp:taxon-name-part taxon-name-part-type="species" reg="martinezarbizui">martinezarbizui</tp:taxon-name-part></tp:taxon-name></italic> sp. nov. (Fig. <xref ref-type="fig" rid="F23">23</xref>).</p></tp:treatment-sec><tp:treatment-sec sec-type="remarks" id="SECID0EDBAK"><title>Remarks.</title><p>Similar to <italic><tp:taxon-name><tp:taxon-name-part taxon-name-part-type="genus" reg="Ophelina">Ophelina</tp:taxon-name-part> <tp:taxon-name-part taxon-name-part-type="species" reg="martinezarbizui">martinezarbizui</tp:taxon-name-part></tp:taxon-name></italic> sp. nov. in overall look and form of anal tube, but slender branchiae are present in all chaetigers, midbody and posterior branchiae are smaller than those of the anterior region.</p></tp:treatment-sec><tp:treatment-sec sec-type="ecology" id="SECID0EUBAK"><title>Ecology.</title><p>Found in polymetallic nodule province of the eastern CCZ.</p></tp:treatment-sec><tp:treatment-sec sec-type="etymology" id="SECID0EZBAK"><title>Etymology.</title><p>Named in honor of Kirstin Meyer-Kaiser, member of the science party onboard RV <italic>Thomas G. Thompson</italic> on the AB02 ABYSSLINE cruise in 2015.</p></tp:treatment-sec><tp:treatment-sec><!--Section generated to contain objects referenced in tp:taxon-treatment.--><fig id="F23" position="float" orientation="portrait"><object-id xmlns:xlink="http://www.w3.org/1999/xlink" content-type="doi" xlink:type="simple">10.3897/zookeys.883.36193.figure23</object-id><object-id xmlns:xlink="http://www.w3.org/1999/xlink" content-type="arpha" xlink:type="simple">52BE0A21-CDEF-5719-AF0E-845E9C44EA7B</object-id><label>Figure 23.</label><caption><p>Phylogenetic analysis of <tp:taxon-name><tp:taxon-name-part taxon-name-part-type="family">Opheliidae</tp:taxon-name-part></tp:taxon-name>. 50% majority rule tree from the Bayesian analyses using 18S and 16S, with posterior probability values on nodes. Twenty-nine taxa from GenBank were included, and <tp:taxon-name><tp:taxon-name-part taxon-name-part-type="family">Capitellidae</tp:taxon-name-part></tp:taxon-name> and <tp:taxon-name><tp:taxon-name-part taxon-name-part-type="phylum">Echiura</tp:taxon-name-part></tp:taxon-name> was chosen as outgroup following the annelid phylogeny of <xref ref-type="bibr" rid="B97">Weigert and Bleidorn (2016)</xref>.</p></caption><graphic xmlns:xlink="http://www.w3.org/1999/xlink" xlink:href="zookeys-883-001-g023.jpg" position="float" orientation="portrait" xlink:type="simple" id="oo_350275.jpg"><uri content-type="original_file" xlink:type="simple">https://binary.pensoft.net/fig/350275</uri></graphic></fig></tp:treatment-sec><ref-list><ref id="B97"><mixed-citation xmlns:xlink="http://www.w3.org/1999/xlink" xlink:type="simple"><person-group><name name-style="western"><surname>Weigert</surname><given-names>A</given-names></name><name name-style="western"><surname>Bleidorn</surname><given-names>C</given-names></name></person-group> (<year>2016</year>) Current status of annelid phylogeny. Organisms, Diversity and Evolution 16(2) 345–362. <ext-link xlink:type="simple" ext-link-type="doi" xlink:href="10.1007/s13127-016-0265-7">https://doi.org/10.1007/s13127-016-0265-7</ext-link></mixed-citation></ref></ref-list></tp:taxon-treatment>
