# Supplementary material for: Abyssal fauna of polymetallic nodule exploration areas, eastern Clarion-Clipperton Zone, central Pacific Ocean: Annelida: Capitellidae, Opheliidae, Scalibregmatidae, and Travisiidae
Source: Zookeys. 2019 Oct 28;883:1–82. doi: 10.3897/zookeys.883.36193 (PMC6828828; doi:10.3897/zookeys.883.36193)
Supplement: XML Treatment for Ophelina nunnallyi [file zookeys.883.36193-treatment16.xml]

<!DOCTYPE tp:taxon-treatment
  PUBLIC "-//TaxonX//DTD Taxonomic Treatment Publishing DTD v0 20100105//EN" "tax-treatment-NSO.dtd">
<tp:taxon-treatment xmlns:tp="http://www.plazi.org/taxpub"><tp:treatment-meta><kwd-group><label>Taxon classification</label><kwd><named-content xmlns:xlink="http://www.w3.org/1999/xlink" content-type="kingdom">Animalia</named-content></kwd><kwd><named-content xmlns:xlink="http://www.w3.org/1999/xlink" content-type="order">Capitellida</named-content></kwd><kwd><named-content xmlns:xlink="http://www.w3.org/1999/xlink" content-type="family">Capitellidae</named-content></kwd></kwd-group><mixed-citation publication-type="journal"><person-group><name><surname>Wiklund</surname><given-names>Helena</given-names></name><name><surname>Neal</surname><given-names>Lenka</given-names></name><name><surname>Glover</surname><given-names>Adrian G.</given-names></name><name><surname>Drennan</surname><given-names>Regan</given-names></name><name><surname>Muriel Rabone</surname><given-names/></name><name><surname>Dahlgren</surname><given-names>Thomas G.</given-names></name></person-group><article-title>Abyssal fauna of polymetallic nodule exploration areas, eastern Clarion-Clipperton Zone, central Pacific Ocean: <tp:taxon-name><tp:taxon-name-part taxon-name-part-type="phylum">Annelida</tp:taxon-name-part></tp:taxon-name>: <tp:taxon-name><tp:taxon-name-part taxon-name-part-type="family">Capitellidae</tp:taxon-name-part></tp:taxon-name>, <tp:taxon-name><tp:taxon-name-part taxon-name-part-type="family">Opheliidae</tp:taxon-name-part></tp:taxon-name>, <tp:taxon-name><tp:taxon-name-part taxon-name-part-type="genus" reg="Scalibregmatidae">Scalibregmatidae</tp:taxon-name-part></tp:taxon-name>, and <tp:taxon-name><tp:taxon-name-part taxon-name-part-type="family">Travisiidae</tp:taxon-name-part></tp:taxon-name></article-title><source>Zookeys</source><day>28</day><month>10</month><year>2019</year><volume>883</volume><fpage>1</fpage><lpage>82</lpage><pub-id pub-id-type="doi">10.3897/zookeys.883.36193</pub-id></mixed-citation></tp:treatment-meta><tp:nomenclature><tp:taxon-name><object-id xmlns:xlink="http://www.w3.org/1999/xlink" content-type="arpha" xlink:type="simple">60F9D08F-88AA-5BB6-801B-59948047605D</object-id>
              <tp:taxon-name-part taxon-name-part-type="genus" reg="Ophelina">Ophelina</tp:taxon-name-part>
              <tp:taxon-name-part taxon-name-part-type="species" reg="nunnallyi">nunnallyi</tp:taxon-name-part>
              <object-id xmlns:xlink="http://www.w3.org/1999/xlink" content-type="zoobank" xlink:type="simple">http://zoobank.org/3EE43467-76A5-4FFC-B19F-26C0063454CB</object-id>
            </tp:taxon-name><tp:taxon-status xmlns:xlink="http://www.w3.org/1999/xlink" xlink:type="simple">sp. nov.</tp:taxon-status><xref ref-type="fig" rid="F17">Fig. 17A–I</xref></tp:nomenclature><tp:treatment-sec sec-type="material" id="SECID0ENDAK"><title>Material examined.</title><p>NHM_683 (<bold>holotype</bold>) NHMUK ANEA 2019.7133, coll. 20 Feb. 2015, <named-content xmlns:xlink="http://www.w3.org/1999/xlink" content-type="dwc:verbatimCoordinates" xlink:type="simple"><named-content content-type="geo-json" specific-use="{&#34;type&#34;:&#34;Point&#34;,&#34;coordinates&#34;:[-116.604167,12.537167]}" id="NCID0EYDAK" xlink:type="simple">12°32.23N, 116°36.25W</named-content></named-content>, 4425 m <ext-link xmlns:xlink="http://www.w3.org/1999/xlink" xlink:type="simple" ext-link-type="uri" xlink:href="http://data.nhm.ac.uk/object/220fa671-4576-45b7-930d-efde148f223f">http://data.nhm.ac.uk/object/220fa671-4576-45b7-930d-efde148f223f</ext-link>; NHM_700 (<bold>paratype</bold>) NHMUK ANEA 2019.7134, coll. 20 Feb. 2015, <named-content xmlns:xlink="http://www.w3.org/1999/xlink" content-type="dwc:verbatimCoordinates" xlink:type="simple"><named-content content-type="geo-json" specific-use="{&#34;type&#34;:&#34;Point&#34;,&#34;coordinates&#34;:[-116.604167,12.537167]}" id="NCID0EHEAK" xlink:type="simple">12°32.23N, 116°36.25W</named-content></named-content>, 4425 m <ext-link xmlns:xlink="http://www.w3.org/1999/xlink" xlink:type="simple" ext-link-type="uri" xlink:href="http://data.nhm.ac.uk/object/63115f48-bcf1-4b3b-9c2e-c339b97845bd">http://data.nhm.ac.uk/object/63115f48-bcf1-4b3b-9c2e-c339b97845bd</ext-link>; NHM_783F NHMUK ANEA 2019.7135, coll. 20 Feb. 2015, <named-content xmlns:xlink="http://www.w3.org/1999/xlink" content-type="dwc:verbatimCoordinates" xlink:type="simple"><named-content content-type="geo-json" specific-use="{&#34;type&#34;:&#34;Point&#34;,&#34;coordinates&#34;:[-116.604167,12.537167]}" id="NCID0EUEAK" xlink:type="simple">12°32.23N, 116°36.25W</named-content></named-content>, 4425 m <ext-link xmlns:xlink="http://www.w3.org/1999/xlink" xlink:type="simple" ext-link-type="uri" xlink:href="http://data.nhm.ac.uk/object/376a42db-0497-4b4a-851b-c1d5e07bd2b6">http://data.nhm.ac.uk/object/376a42db-0497-4b4a-851b-c1d5e07bd2b6</ext-link>; NHM_1273 (<bold>paratype</bold>) NHMUK ANEA 2019.7136, coll. 01 Mar. 2015, <named-content xmlns:xlink="http://www.w3.org/1999/xlink" content-type="dwc:verbatimCoordinates" xlink:type="simple"><named-content content-type="geo-json" specific-use="{&#34;type&#34;:&#34;Point&#34;,&#34;coordinates&#34;:[-117.302167,12.257333]}" id="NCID0EDFAK" xlink:type="simple">12°15.44N, 117°18.13W</named-content></named-content>, 4302 m <ext-link xmlns:xlink="http://www.w3.org/1999/xlink" xlink:type="simple" ext-link-type="uri" xlink:href="http://data.nhm.ac.uk/object/a3540563-8a0c-475b-96b5-12969fb8c2ba">http://data.nhm.ac.uk/object/a3540563-8a0c-475b-96b5-12969fb8c2ba</ext-link>; NHM_1309A (SEM specimen) NHMUK ANEA 2019.7137, coll. 01 Mar. 2015, <named-content xmlns:xlink="http://www.w3.org/1999/xlink" content-type="dwc:verbatimCoordinates" xlink:type="simple"><named-content content-type="geo-json" specific-use="{&#34;type&#34;:&#34;Point&#34;,&#34;coordinates&#34;:[-117.302167,12.257333]}" id="NCID0EQFAK" xlink:type="simple">12°15.44N, 117°18.13W</named-content></named-content>, 4302 m <ext-link xmlns:xlink="http://www.w3.org/1999/xlink" xlink:type="simple" ext-link-type="uri" xlink:href="http://data.nhm.ac.uk/object/25066e63-ecc9-439a-9907-eaeaeb72e78c">http://data.nhm.ac.uk/object/25066e63-ecc9-439a-9907-eaeaeb72e78c</ext-link>.</p></tp:treatment-sec><tp:treatment-sec sec-type="type locality" id="SECID0E1FAK"><title>Type locality.</title><p>Pacific Ocean, CCZ, <named-content xmlns:xlink="http://www.w3.org/1999/xlink" content-type="dwc:verbatimCoordinates" xlink:type="simple"><named-content content-type="geo-json" specific-use="{&#34;type&#34;:&#34;Point&#34;,&#34;coordinates&#34;:[-116.604167,12.537167]}" id="NCID0EDGAK" xlink:type="simple">12°32.23N, 116°36.25W</named-content></named-content>, depth 4425 m, in mud between polymetallic nodules.</p></tp:treatment-sec><tp:treatment-sec sec-type="description" id="SECID0EIGAK"><title>Description.</title><p>This species is represented by five complete specimens, none in an excellent condition, anal tube damaged and not clearly observed. However, images of live specimens are available to observe some now missing or damaged features such as anal tube.</p><p>Small to medium-sized species 9–14 mm long and 0.25–0.8 mm wide, for 33 chaetigers. Body cylindrical and smooth without distinct annulation. Preserved specimen yellow semi-translucent, iridescent in ethanol (Fig. <xref ref-type="fig" rid="F17">17A</xref>); live specimens translucent (Fig. <xref ref-type="fig" rid="F17">17B</xref>). Ventral and lateral grooves distinct along whole length of the body. Chaetigers elongated, only slightly crowded in first eight anterior chaetigers and towards posterior end.</p><fig id="F17" position="float" orientation="portrait"><object-id xmlns:xlink="http://www.w3.org/1999/xlink" content-type="doi" xlink:type="simple">10.3897/zookeys.883.36193.figure17</object-id><object-id xmlns:xlink="http://www.w3.org/1999/xlink" content-type="arpha" xlink:type="simple">4E1EB9F1-617D-58F6-B440-8F679004DC9C</object-id><label>Figure 17.</label><caption><p><italic><tp:taxon-name><tp:taxon-name-part taxon-name-part-type="genus" reg="Ophelina">Ophelina</tp:taxon-name-part> <tp:taxon-name-part taxon-name-part-type="species" reg="nunnallyi">nunnallyi</tp:taxon-name-part></tp:taxon-name></italic> sp. nov. <bold>A</bold> Lab image, whole specimen (paratype NHM_700) <bold>B</bold> Live images, whole specimens (holotype [specimen NHM_683] [left], paratype NHM_700 [right]) <bold>C</bold> SEM image, anterior and palpode (specimen NHM_1309A, m = mouth) <bold>D</bold> Lab image, detail of palpode, (paratype NHM_1273) <bold>E</bold> Lab image, anterior and branchiae (paratype NHM_1273, br = branchiae) <bold>F</bold> Lab image, parapodia (holotype, pp = parapodia) <bold>G</bold> Lab image, capillary chaeta (holotype) <bold>H</bold> Live image, anal funnel (holotype, c = cirri) <bold>I</bold> Lab image, detail of anal funnel (holotype, c = cirri). Morphological features in plates <bold>E, F, H, I</bold> have been outlined with a fine white line to improve clarity of those features. Scale bars: 1 mm (<bold>A, E, F</bold>); 200 μm (<bold>C, D</bold>); 100 μm (<bold>G, I</bold>).</p></caption><graphic xmlns:xlink="http://www.w3.org/1999/xlink" xlink:href="zookeys-883-001-g017.jpg" position="float" orientation="portrait" xlink:type="simple" id="oo_350269.jpg"><uri content-type="original_file" xlink:type="simple">https://binary.pensoft.net/fig/350269</uri></graphic></fig><p>Prostomium of preserved specimen conical (longer than wide), anteriorly pointed and extending into very long, thick palpode (Fig. <xref ref-type="fig" rid="F17">17C, D</xref>). Rounded, slightly pigmented nuchal organs everted in specimen NHM_683.</p><p>Branchiae observed in anterior chaetigers only, some missing (broken off), present from chaetigers 4–9 (Fig. <xref ref-type="fig" rid="F17">17E</xref>). All branchiae cirriform, conspicuous but relatively short, straight, distally blunt.</p><p>Parapodia biramous, embedded in lateral grooves; observed as distinct conical lobes throughout the body (Fig. <xref ref-type="fig" rid="F17">17F</xref>). Chaetae are capillaries only (Fig. <xref ref-type="fig" rid="F17">17G</xref>); often missing (broken off), most abundant in anterior eight chaetigers.</p><p>Anal tube attached (in holotype, NHM_783F and NHM_1309A), but now poorly preserved and variably damaged, always separated from the rest of the body by a shallow constriction (Fig. <xref ref-type="fig" rid="F17">17H, I</xref>). Anal tube of live specimen well-imaged in Fig. <xref ref-type="fig" rid="F17">17H</xref>, where anal tube scoop-shaped, ventrally with wide depression; distally with two elongate, slender cirri; no other cirri observed, but may be missing.</p></tp:treatment-sec><tp:treatment-sec sec-type="Additional morphological observations" id="SECID0EJJAK"><title>Additional morphological observations.</title><p>In addition to the material examined here, several more specimens consistent with this species have been found, but no DNA sequencing has been carried out on these and thus they are not included in this manuscript. Where the anal tube was observed, it is scoop-shaped, but the preservation of cirri is variable. In some specimens, short slender cirri can be detected on the lateral margins of the anal tube. Chaetiger counts consistent with 33 chaetigers. Branchiae were consistently observed on chaetigers 4–9. However, in the absence of DNA data we are reluctant to ascribe these specimens formally to <italic><tp:taxon-name><tp:taxon-name-part taxon-name-part-type="genus" reg="Ophelina">O.</tp:taxon-name-part> <tp:taxon-name-part taxon-name-part-type="species" reg="nunnallyi">nunnallyi</tp:taxon-name-part></tp:taxon-name></italic> sp. nov. until further analyses has been done.</p></tp:treatment-sec><tp:treatment-sec sec-type="Genetic data" id="SECID0E1JAK"><title>Genetic data.</title><p>GenBank <ext-link xmlns:xlink="http://www.w3.org/1999/xlink" ext-link-type="gen" xlink:href="MN217458" xlink:type="simple">MN217458</ext-link>-<ext-link xmlns:xlink="http://www.w3.org/1999/xlink" ext-link-type="gen" xlink:href="MN217462" xlink:type="simple">MN217462</ext-link> for 16S, <ext-link xmlns:xlink="http://www.w3.org/1999/xlink" ext-link-type="gen" xlink:href="MN217507" xlink:type="simple">MN217507</ext-link> for 18S and <ext-link xmlns:xlink="http://www.w3.org/1999/xlink" ext-link-type="gen" xlink:href="MN217532" xlink:type="simple">MN217532</ext-link>–<ext-link xmlns:xlink="http://www.w3.org/1999/xlink" ext-link-type="gen" xlink:href="MN217534" xlink:type="simple">MN217534</ext-link> for COI. This species is genetically identical to or very similar to “<italic><tp:taxon-name><tp:taxon-name-part taxon-name-part-type="genus" reg="Ophelina">Ophelina</tp:taxon-name-part></tp:taxon-name></italic> sp. 1” (<xref ref-type="bibr" rid="B49">Janssen et al. 2015</xref>), with K2P values ranging from 0.002–0.006 between <italic><tp:taxon-name><tp:taxon-name-part taxon-name-part-type="genus" reg="Ophelina">O.</tp:taxon-name-part> <tp:taxon-name-part taxon-name-part-type="species" reg="nunnallyi">nunnallyi</tp:taxon-name-part></tp:taxon-name></italic> sp. nov. and the already published sequences with accession numbers <ext-link xmlns:xlink="http://www.w3.org/1999/xlink" ext-link-type="gen" xlink:href="KJ736582" xlink:type="simple">KJ736582</ext-link>–<ext-link xmlns:xlink="http://www.w3.org/1999/xlink" ext-link-type="gen" xlink:href="KJ736588" xlink:type="simple">KJ736588</ext-link>. <italic><tp:taxon-name><tp:taxon-name-part taxon-name-part-type="genus" reg="Ophelina">Ophelina</tp:taxon-name-part> <tp:taxon-name-part taxon-name-part-type="species" reg="nunnallyi">nunnallyi</tp:taxon-name-part></tp:taxon-name></italic> sp. nov. is sister to <italic><tp:taxon-name><tp:taxon-name-part taxon-name-part-type="genus" reg="Ophelina">Ophelina</tp:taxon-name-part></tp:taxon-name></italic> sp. (NHM_1068) in our phylogenetic analyses (Fig. <xref ref-type="fig" rid="F23">23</xref>).</p></tp:treatment-sec><tp:treatment-sec sec-type="remarks" id="SECID0EPMAK"><title>Remarks.</title><p>Other than sp. NHM_1068 (see Remarks under sp. NHM_1068), the DNA suggest similarity of <italic><tp:taxon-name><tp:taxon-name-part taxon-name-part-type="genus" reg="Ophelina">Ophelina</tp:taxon-name-part> <tp:taxon-name-part taxon-name-part-type="species" reg="nunnallyi">nunnallyi</tp:taxon-name-part></tp:taxon-name></italic> sp. nov. to <italic><tp:taxon-name><tp:taxon-name-part taxon-name-part-type="genus" reg="Ophelina">O.</tp:taxon-name-part> <tp:taxon-name-part taxon-name-part-type="species" reg="acuminata">acuminata</tp:taxon-name-part></tp:taxon-name></italic>, originally described from the shallow coast of Denmark, but frequently reported in all oceans (see references in <xref ref-type="bibr" rid="B74">Parapar et al. 2011</xref>). These frequent records likely constitute an error as similar, but unrecognized species were likely confused. Deep-sea records of <italic><tp:taxon-name><tp:taxon-name-part taxon-name-part-type="genus" reg="Ophelina">Ophelina</tp:taxon-name-part> <tp:taxon-name-part taxon-name-part-type="species" reg="aulogaster">aulogaster</tp:taxon-name-part></tp:taxon-name></italic> (Rathke, 1843) by for example <xref ref-type="bibr" rid="B43">Hartman (1965)</xref>, and <xref ref-type="bibr" rid="B30">Fauchald (1972</xref>, may refer to a similar, but unrecognized, species. <xref ref-type="bibr" rid="B43">Hartman (1965)</xref> recognized deep Atlantic specimens as a distinct species and later erected <italic><tp:taxon-name><tp:taxon-name-part taxon-name-part-type="genus" reg="Ophelina">Ophelina</tp:taxon-name-part> <tp:taxon-name-part taxon-name-part-type="species" reg="aulogastrella">aulogastrella</tp:taxon-name-part></tp:taxon-name></italic> (Hartman &amp; Fauchald, 1971), which lacks branchiae in posterior region, with most of them present in chaetigers 4–10 (or 13) and anal tube is scoop-shaped with some (easily lost) cirri. Such morphology agrees well with UKSR specimens. However, <xref ref-type="bibr" rid="B43">Hartman (1965)</xref> reported variable number of segments (28–36) and wide bathyal distribution (196–5023 m) for <italic><tp:taxon-name><tp:taxon-name-part taxon-name-part-type="genus" reg="Ophelina">O.</tp:taxon-name-part> <tp:taxon-name-part taxon-name-part-type="species" reg="aulogastrella">aulogastrella</tp:taxon-name-part></tp:taxon-name></italic>, which may suggest that more than one species was in fact present in Hartman’s material. The type locality of <italic><tp:taxon-name><tp:taxon-name-part taxon-name-part-type="genus" reg="Ophelina">O.</tp:taxon-name-part> <tp:taxon-name-part taxon-name-part-type="species" reg="aulogastrella">aulogastrella</tp:taxon-name-part></tp:taxon-name></italic> is North Atlantic.</p><p>The first occurrence of branchiae from chaetiger 4 is very unusual in <italic><tp:taxon-name><tp:taxon-name-part taxon-name-part-type="genus" reg="Ophelina">Ophelina</tp:taxon-name-part></tp:taxon-name></italic>, where branchiae appear from chaetiger 2. Branchiae are fragile and easily lost structures; therefore, we cannot exclude a possibility that branchiae prior to chaetiger 4 are present but lost in our specimens. Nevertheless, this distribution has been observed in all material examined (including additional specimens, no DNA available) as well as in very similar species <italic><tp:taxon-name><tp:taxon-name-part taxon-name-part-type="genus" reg="Ophelina">Ophelina</tp:taxon-name-part></tp:taxon-name></italic> sp. (NHM_1068).</p></tp:treatment-sec><tp:treatment-sec sec-type="ecology" id="SECID0E2PAK"><title>Ecology.</title><p>Found in polymetallic nodule province of the eastern CCZ.</p></tp:treatment-sec><tp:treatment-sec sec-type="etymology" id="SECID0EAQAK"><title>Etymology.</title><p>Named in honor of Clifton Nunnally, member of the science party of both the ABYSSLINE cruises.</p></tp:treatment-sec><tp:treatment-sec><!--Section generated to contain objects referenced in tp:taxon-treatment.--><fig id="F23" position="float" orientation="portrait"><object-id xmlns:xlink="http://www.w3.org/1999/xlink" content-type="doi" xlink:type="simple">10.3897/zookeys.883.36193.figure23</object-id><object-id xmlns:xlink="http://www.w3.org/1999/xlink" content-type="arpha" xlink:type="simple">52BE0A21-CDEF-5719-AF0E-845E9C44EA7B</object-id><label>Figure 23.</label><caption><p>Phylogenetic analysis of <tp:taxon-name><tp:taxon-name-part taxon-name-part-type="family">Opheliidae</tp:taxon-name-part></tp:taxon-name>. 50% majority rule tree from the Bayesian analyses using 18S and 16S, with posterior probability values on nodes. Twenty-nine taxa from GenBank were included, and <tp:taxon-name><tp:taxon-name-part taxon-name-part-type="family">Capitellidae</tp:taxon-name-part></tp:taxon-name> and <tp:taxon-name><tp:taxon-name-part taxon-name-part-type="phylum">Echiura</tp:taxon-name-part></tp:taxon-name> was chosen as outgroup following the annelid phylogeny of <xref ref-type="bibr" rid="B97">Weigert and Bleidorn (2016)</xref>.</p></caption><graphic xmlns:xlink="http://www.w3.org/1999/xlink" xlink:href="zookeys-883-001-g023.jpg" position="float" orientation="portrait" xlink:type="simple" id="oo_350275.jpg"><uri content-type="original_file" xlink:type="simple">https://binary.pensoft.net/fig/350275</uri></graphic></fig></tp:treatment-sec><ref-list><ref id="B49"><mixed-citation xmlns:xlink="http://www.w3.org/1999/xlink" xlink:type="simple"><person-group><name name-style="western"><surname>Janssen</surname><given-names>A</given-names></name><name name-style="western"><surname>Kaiser</surname><given-names>S</given-names></name><name name-style="western"><surname>Meissner</surname><given-names>K</given-names></name><name name-style="western"><surname>Brenke</surname><given-names>N</given-names></name><name name-style="western"><surname>Menot</surname><given-names>L</given-names></name><name name-style="western"><surname>Martínez Arbizu</surname><given-names>P</given-names></name></person-group> (<year>2015</year>) A reverse taxonomic approach to assess macrofaunal distribution patterns in abyssal Pacific polymetallic nodule fields. PLoS ONE 10: e0117790. <ext-link xlink:type="simple" ext-link-type="doi" xlink:href="10.1371/journal.pone.0117790">https://doi.org/10.1371/journal.pone.0117790</ext-link></mixed-citation></ref><ref id="B97"><mixed-citation xmlns:xlink="http://www.w3.org/1999/xlink" xlink:type="simple"><person-group><name name-style="western"><surname>Weigert</surname><given-names>A</given-names></name><name name-style="western"><surname>Bleidorn</surname><given-names>C</given-names></name></person-group> (<year>2016</year>) Current status of annelid phylogeny. Organisms, Diversity and Evolution 16(2) 345–362. <ext-link xlink:type="simple" ext-link-type="doi" xlink:href="10.1007/s13127-016-0265-7">https://doi.org/10.1007/s13127-016-0265-7</ext-link></mixed-citation></ref><ref id="B74"><mixed-citation xmlns:xlink="http://www.w3.org/1999/xlink" xlink:type="simple"><person-group><name name-style="western"><surname>Parapar</surname><given-names>J</given-names></name><name name-style="western"><surname>Moreira</surname><given-names>J</given-names></name><name name-style="western"><surname>Helgason</surname><given-names>GV</given-names></name></person-group> (<year>2011</year>) Distribution and diversity of the <tp:taxon-name><tp:taxon-name-part taxon-name-part-type="family">Opheliidae</tp:taxon-name-part></tp:taxon-name> (<tp:taxon-name><tp:taxon-name-part taxon-name-part-type="phylum">Annelida</tp:taxon-name-part></tp:taxon-name>, <tp:taxon-name><tp:taxon-name-part taxon-name-part-type="class">Polychaeta</tp:taxon-name-part></tp:taxon-name>) on the continental shelf and slope of Iceland, with a review of the genus <italic><tp:taxon-name><tp:taxon-name-part taxon-name-part-type="genus">Ophelina</tp:taxon-name-part></tp:taxon-name></italic> in northeast Atlantic waters and description of two new species. Organisms Diversity and Evolution 11: 83. <ext-link xlink:type="simple" ext-link-type="doi" xlink:href="10.1007/s13127-011-0046-2">https://doi.org/10.1007/s13127-011-0046-2</ext-link></mixed-citation></ref><ref id="B43"><mixed-citation xmlns:xlink="http://www.w3.org/1999/xlink" xlink:type="simple"><person-group><name name-style="western"><surname>Hartman</surname><given-names>O</given-names></name></person-group> (<year>1965</year>) <article-title>Deep-water benthic polychaetous annelids off New England to Bermuda and other North Atlantic areas.</article-title><source>Occasional Papers of the Allan Hancock Foundation</source><volume>28</volume>: <fpage>1</fpage>–<lpage>384</lpage>.</mixed-citation></ref><ref id="B30"><mixed-citation xmlns:xlink="http://www.w3.org/1999/xlink" xlink:type="simple"><person-group><name name-style="western"><surname>Fauchald</surname><given-names>K</given-names></name></person-group> (<year>1972</year>) <article-title>Benthic polychaetous annelids from deep water off western Mexico and adjacent areas in the eastern Pacific Ocean.</article-title><source>Allan Hancock Monographs in Marine Biology</source><volume>7</volume>: <fpage>1</fpage>–<lpage>575</lpage>.</mixed-citation></ref></ref-list></tp:taxon-treatment>
