# Supplementary material for: Abyssal fauna of polymetallic nodule exploration areas, eastern Clarion-Clipperton Zone, central Pacific Ocean: Annelida: Capitellidae, Opheliidae, Scalibregmatidae, and Travisiidae
Source: Zookeys. 2019 Oct 28;883:1–82. doi: 10.3897/zookeys.883.36193 (PMC6828828; doi:10.3897/zookeys.883.36193)
Supplement: XML Treatment for Ophelina cf. abranchiata [file zookeys.883.36193-treatment17.xml]

<!DOCTYPE tp:taxon-treatment
  PUBLIC "-//TaxonX//DTD Taxonomic Treatment Publishing DTD v0 20100105//EN" "tax-treatment-NSO.dtd">
<tp:taxon-treatment xmlns:tp="http://www.plazi.org/taxpub"><tp:treatment-meta><kwd-group><label>Taxon classification</label><kwd><named-content xmlns:xlink="http://www.w3.org/1999/xlink" content-type="kingdom">Animalia</named-content></kwd><kwd><named-content xmlns:xlink="http://www.w3.org/1999/xlink" content-type="order">Capitellida</named-content></kwd><kwd><named-content xmlns:xlink="http://www.w3.org/1999/xlink" content-type="family">Capitellidae</named-content></kwd></kwd-group><mixed-citation publication-type="journal"><person-group><name><surname>Wiklund</surname><given-names>Helena</given-names></name><name><surname>Neal</surname><given-names>Lenka</given-names></name><name><surname>Glover</surname><given-names>Adrian G.</given-names></name><name><surname>Drennan</surname><given-names>Regan</given-names></name><name><surname>Muriel Rabone</surname><given-names/></name><name><surname>Dahlgren</surname><given-names>Thomas G.</given-names></name></person-group><article-title>Abyssal fauna of polymetallic nodule exploration areas, eastern Clarion-Clipperton Zone, central Pacific Ocean: <tp:taxon-name><tp:taxon-name-part taxon-name-part-type="phylum">Annelida</tp:taxon-name-part></tp:taxon-name>: <tp:taxon-name><tp:taxon-name-part taxon-name-part-type="family">Capitellidae</tp:taxon-name-part></tp:taxon-name>, <tp:taxon-name><tp:taxon-name-part taxon-name-part-type="family">Opheliidae</tp:taxon-name-part></tp:taxon-name>, <tp:taxon-name><tp:taxon-name-part taxon-name-part-type="genus" reg="Scalibregmatidae">Scalibregmatidae</tp:taxon-name-part></tp:taxon-name>, and <tp:taxon-name><tp:taxon-name-part taxon-name-part-type="family">Travisiidae</tp:taxon-name-part></tp:taxon-name></article-title><source>Zookeys</source><day>28</day><month>10</month><year>2019</year><volume>883</volume><fpage>1</fpage><lpage>82</lpage><pub-id pub-id-type="doi">10.3897/zookeys.883.36193</pub-id></mixed-citation></tp:treatment-meta><tp:nomenclature><tp:taxon-name><object-id xmlns:xlink="http://www.w3.org/1999/xlink" content-type="arpha" xlink:type="simple">C6FAD490-14BD-5775-8C17-48EBF00DB765</object-id>
              <tp:taxon-name-part taxon-name-part-type="genus" reg="Ophelina">Ophelina</tp:taxon-name-part>
              <tp:taxon-name-part taxon-name-part-type="uncertainty-rank">cf.</tp:taxon-name-part>
              <tp:taxon-name-part taxon-name-part-type="species" reg="abranchiata">abranchiata</tp:taxon-name-part>
            </tp:taxon-name><tp:taxon-authority>Støp-Bowitz, 1948</tp:taxon-authority></tp:nomenclature><tp:treatment-sec sec-type="General comments on Ophelina abranchiata and similar morphotypes" id="SECID0EORAK"><title>General comments on <tp:taxon-name><tp:taxon-name-part taxon-name-part-type="genus" reg="Ophelina">Ophelina</tp:taxon-name-part> <tp:taxon-name-part taxon-name-part-type="species" reg="abranchiata">abranchiata</tp:taxon-name-part></tp:taxon-name> and similar morphotypes.</title><p>Three small, abranchiate morphospecies found in the UKSR material, <italic><tp:taxon-name><tp:taxon-name-part taxon-name-part-type="genus" reg="Ophelina">Ophelina</tp:taxon-name-part> <tp:taxon-name-part taxon-name-part-type="species" reg="ganae">ganae</tp:taxon-name-part></tp:taxon-name></italic> sp. nov., <tp:taxon-name><tp:taxon-name-part taxon-name-part-type="genus" reg="Ophelina">O.</tp:taxon-name-part> <tp:taxon-name-part taxon-name-part-type="uncertainty-rank">cf.</tp:taxon-name-part> <tp:taxon-name-part taxon-name-part-type="species" reg="abranchiata">abranchiata</tp:taxon-name-part></tp:taxon-name> NHM_1769 and <tp:taxon-name><tp:taxon-name-part taxon-name-part-type="genus" reg="Ophelina">O.</tp:taxon-name-part> <tp:taxon-name-part taxon-name-part-type="uncertainty-rank">cf.</tp:taxon-name-part> <tp:taxon-name-part taxon-name-part-type="species" reg="abranchiata">abranchiata</tp:taxon-name-part></tp:taxon-name> NHM_2017, are very similar to <italic><tp:taxon-name><tp:taxon-name-part taxon-name-part-type="genus" reg="Ophelina">Ophelina</tp:taxon-name-part> <tp:taxon-name-part taxon-name-part-type="species" reg="abranchiata">abranchiata</tp:taxon-name-part></tp:taxon-name></italic> Støp-Bowitz, 1948. This species has its type locality as East Greenland, 200 m depth, but has subsequently been reported worldwide, from predominantly deep waters [see references in <xref ref-type="bibr" rid="B54">Kongsrud et al. (2011)</xref>, <xref ref-type="bibr" rid="B74">Parapar et al. (2011)</xref>]. <xref ref-type="bibr" rid="B89">Sene-Silva (2007)</xref> proposed <italic><tp:taxon-name><tp:taxon-name-part taxon-name-part-type="genus" reg="Polyophthalmus">Polyophthalmus</tp:taxon-name-part> <tp:taxon-name-part taxon-name-part-type="species" reg="translucens">translucens</tp:taxon-name-part></tp:taxon-name></italic> Hartman, 1960 and <italic><tp:taxon-name><tp:taxon-name-part taxon-name-part-type="genus" reg="Ophelina">Ophelina</tp:taxon-name-part> <tp:taxon-name-part taxon-name-part-type="species" reg="farallonensis">farallonensis</tp:taxon-name-part></tp:taxon-name></italic> Blake, 2000, both described from deep waters off California, as junior synonyms of <italic><tp:taxon-name><tp:taxon-name-part taxon-name-part-type="genus" reg="Ophelina">O.</tp:taxon-name-part> <tp:taxon-name-part taxon-name-part-type="species" reg="abranchiata">abranchiata</tp:taxon-name-part></tp:taxon-name></italic>. <xref ref-type="bibr" rid="B8">Blake (2000b)</xref> had separated <italic><tp:taxon-name><tp:taxon-name-part taxon-name-part-type="genus" reg="Ophelina">O.</tp:taxon-name-part> <tp:taxon-name-part taxon-name-part-type="species" reg="farallonensis">farallonensis</tp:taxon-name-part></tp:taxon-name></italic> from <italic><tp:taxon-name><tp:taxon-name-part taxon-name-part-type="genus" reg="Ophelina">O.</tp:taxon-name-part> <tp:taxon-name-part taxon-name-part-type="species" reg="abranchiata">abranchiata</tp:taxon-name-part></tp:taxon-name></italic> due to presence of long anal tube, but he most likely did not realize that the original description of <italic><tp:taxon-name><tp:taxon-name-part taxon-name-part-type="genus" reg="Ophelina">O.</tp:taxon-name-part> <tp:taxon-name-part taxon-name-part-type="species" reg="abranchiata">abranchiata</tp:taxon-name-part></tp:taxon-name></italic> by <xref ref-type="bibr" rid="B94">Støp-Bowitz (1948)</xref> was based on an incomplete specimen without an anal tube as already suggested by <xref ref-type="bibr" rid="B89">Sene-Silva (2007)</xref>, <xref ref-type="bibr" rid="B54">Kongsrud et al. (2011)</xref> and <xref ref-type="bibr" rid="B74">Parapar et al. (2011)</xref>. The absence of branchiae also likely led to confusion of <italic><tp:taxon-name><tp:taxon-name-part taxon-name-part-type="genus" reg="Ophelina">O.</tp:taxon-name-part> <tp:taxon-name-part taxon-name-part-type="species" reg="abranchiata">abranchiata</tp:taxon-name-part></tp:taxon-name></italic> with the much larger (30 mm long, 30 chaetigers) abranchiate species <italic><tp:taxon-name><tp:taxon-name-part taxon-name-part-type="genus" reg="Ophelina">Ophelina</tp:taxon-name-part> <tp:taxon-name-part taxon-name-part-type="species" reg="nematoides">nematoides</tp:taxon-name-part></tp:taxon-name></italic> by some workers (e.g. <xref ref-type="bibr" rid="B61">Maciolek and Blake 2006</xref>).</p><p>Such confused taxonomic history is further complicated by the fact that published (<xref ref-type="bibr" rid="B67">Neal et al. 2018</xref>) and unpublished (Kongsrud pers. comm.) molecular data suggest presence of several species within an <italic><tp:taxon-name><tp:taxon-name-part taxon-name-part-type="genus" reg="Ophelina">O.</tp:taxon-name-part> <tp:taxon-name-part taxon-name-part-type="species" reg="abranchiata">abranchiata</tp:taxon-name-part></tp:taxon-name></italic> complex. <xref ref-type="bibr" rid="B54">Kongsrud et al. (2011)</xref> provided a re-description of type material, together with report on material from North Sea and North Atlantic, but without providing genetic data. One possible, and previously overlooked, character may be the number of chaetigers as <xref ref-type="bibr" rid="B54">Kongsrud et al. (2011)</xref> reported an invariable number of 18 chaetigers for <italic><tp:taxon-name><tp:taxon-name-part taxon-name-part-type="genus" reg="Ophelina">O.</tp:taxon-name-part> <tp:taxon-name-part taxon-name-part-type="species" reg="abranchiata">abranchiata</tp:taxon-name-part></tp:taxon-name></italic>, and considered specimens bearing17 chaetigers from Skagerrak in need of further evaluation, not ascribing these to <italic><tp:taxon-name><tp:taxon-name-part taxon-name-part-type="genus" reg="Ophelina">O.</tp:taxon-name-part> <tp:taxon-name-part taxon-name-part-type="species" reg="abranchiata">abranchiata</tp:taxon-name-part></tp:taxon-name></italic>. In other reports, variation of 17–19 chaetigers (4–10 mm long) was given by <xref ref-type="bibr" rid="B4">Barroso and Paiva (2013)</xref> and <xref ref-type="bibr" rid="B73">Parapar and Moreira (2008)</xref> referred to 16–22 segments with detectable annulation, rather than chaetigers. <xref ref-type="bibr" rid="B42">Hartman (1960)</xref> reported 18 chaetigers for <italic><tp:taxon-name><tp:taxon-name-part taxon-name-part-type="genus" reg="Polyophthalmus">P.</tp:taxon-name-part> <tp:taxon-name-part taxon-name-part-type="species" reg="translucens">translucens</tp:taxon-name-part></tp:taxon-name></italic> and <xref ref-type="bibr" rid="B8">Blake (2000b)</xref> reported 18 or 19 chaetigers (5–7 mm long) for <italic><tp:taxon-name><tp:taxon-name-part taxon-name-part-type="genus" reg="Ophelina">O.</tp:taxon-name-part> <tp:taxon-name-part taxon-name-part-type="species" reg="farallonensis">farallonensis</tp:taxon-name-part></tp:taxon-name></italic>.</p><p>The anal tube, an important feature upon which opheliid species have been differentiated in the past is mostly missing in these morphotypes even where hundreds of specimens are available (Neal pers. obs.). Where the anal tube has been observed (<xref ref-type="bibr" rid="B8">Blake 2000b</xref>; <xref ref-type="bibr" rid="B73">Parapar and Moreira 2008</xref>; <xref ref-type="bibr" rid="B54">Kongsrud et al. (2011)</xref>; <xref ref-type="bibr" rid="B74">Parapar et al. 2011</xref>; <xref ref-type="bibr" rid="B4">Barroso and Paiva 2013</xref>; Neal pers. obs.) its form appears to be very similar.</p><p><xref ref-type="bibr" rid="B73">Parapar and Moreira (2008)</xref> provided the first SEM examination of <italic><tp:taxon-name><tp:taxon-name-part taxon-name-part-type="genus" reg="Ophelina">O.</tp:taxon-name-part> <tp:taxon-name-part taxon-name-part-type="species" reg="abranchiata">abranchiata</tp:taxon-name-part></tp:taxon-name></italic> morphotypes and reported presence of lateral organs between notopodia and neuropodia for Iberian specimens. Subsequently, examination of Icelandic morphotypes by <xref ref-type="bibr" rid="B74">Parapar et al. (2011)</xref> led to the report of presence of lateral organs in all chaetigerous segments as well as in the anterior segments of the body which are achaetigerous and devoid of parapodia, suggesting the presence of three such segments. However, this feature was not observed in SEM examination of bathyal material from Brazil by <xref ref-type="bibr" rid="B4">Barroso and Paiva (2013)</xref>. Despite this variation, none of these authors suggested lateral organs as a useful taxonomic character and previously <xref ref-type="bibr" rid="B78">Purschke and Hausen (2007)</xref> only considered that they might be useful for higher level systematics of annelids. Although the presence and distribution of lateral organs was only investigated in non-type specimens (<xref ref-type="bibr" rid="B73">Parapar and Moreira 2008</xref>; <xref ref-type="bibr" rid="B74">Parapar et al. 2011</xref>; <xref ref-type="bibr" rid="B4">Barroso and Paiva 2013</xref>), their presence reported is some specimens and absence in others could possibly be result of interspecific variability. However, it is important to stress that these structures are extremely small (around 5 µm) and their observation depends on the quality of the specimens (i.e. in shriveled specimens, this feature may be impossible to observe). Two UKSR specimens were investigated under SEM for lateral organs. Lateral organs were confirmed in both specimens examined. Three lateral organs were associated with three prechaetigerous segments and then one observed between the noto- and neuropodium of each chaetiger. Such distribution is consistent with previous observations (<xref ref-type="bibr" rid="B73">Parapar and Moreira 2008</xref>; <xref ref-type="bibr" rid="B74">Parapar et al. 2011</xref>). The pattern which pore openings form in each morphotype appears to vary, but currently we cannot confirm consistency of such observation due to the low number of specimens examined so far.</p><p>Clearly, additional morphological characters are needed to distinguish small abranchiate species currently lumped under <italic><tp:taxon-name><tp:taxon-name-part taxon-name-part-type="genus" reg="Ophelina">O.</tp:taxon-name-part> <tp:taxon-name-part taxon-name-part-type="species" reg="abranchiata">abranchiata</tp:taxon-name-part></tp:taxon-name></italic>, <italic><tp:taxon-name><tp:taxon-name-part taxon-name-part-type="genus" reg="Polyophthalmus">P.</tp:taxon-name-part> <tp:taxon-name-part taxon-name-part-type="species" reg="translucens">translucens</tp:taxon-name-part></tp:taxon-name></italic> and <italic><tp:taxon-name><tp:taxon-name-part taxon-name-part-type="genus" reg="Ophelina">O.</tp:taxon-name-part> <tp:taxon-name-part taxon-name-part-type="species" reg="farallonensis">farallonensis</tp:taxon-name-part></tp:taxon-name></italic>.</p></tp:treatment-sec><ref-list><ref id="B54"><mixed-citation xmlns:xlink="http://www.w3.org/1999/xlink" xlink:type="simple"><person-group><name name-style="western"><surname>Kongsrud</surname><given-names>JA</given-names></name><name name-style="western"><surname>Bakken</surname><given-names>T</given-names></name><name name-style="western"><surname>Oug</surname><given-names>E</given-names></name></person-group> (<year>2011</year>) <article-title>Deep-water species of the genus <italic><tp:taxon-name><tp:taxon-name-part taxon-name-part-type="genus">Ophelina</tp:taxon-name-part></tp:taxon-name></italic> (<tp:taxon-name><tp:taxon-name-part taxon-name-part-type="phylum">Annelida</tp:taxon-name-part></tp:taxon-name>, <tp:taxon-name><tp:taxon-name-part taxon-name-part-type="family">Opheliidae</tp:taxon-name-part></tp:taxon-name>) in the Nordic Seas, with the description of <italic><tp:taxon-name><tp:taxon-name-part taxon-name-part-type="genus">Ophelina</tp:taxon-name-part> <tp:taxon-name-part taxon-name-part-type="species">brattegardi</tp:taxon-name-part></tp:taxon-name></italic> sp. nov.</article-title><source>Italian Journal of Zoology</source><volume>78</volume>: <fpage>95</fpage>–<lpage>111</lpage>. <ext-link xlink:type="simple" ext-link-type="doi" xlink:href="10.1080/11250003.2011.606658">https://doi.org/10.1080/11250003.2011.606658</ext-link></mixed-citation></ref><ref id="B74"><mixed-citation xmlns:xlink="http://www.w3.org/1999/xlink" xlink:type="simple"><person-group><name name-style="western"><surname>Parapar</surname><given-names>J</given-names></name><name name-style="western"><surname>Moreira</surname><given-names>J</given-names></name><name name-style="western"><surname>Helgason</surname><given-names>GV</given-names></name></person-group> (<year>2011</year>) Distribution and diversity of the <tp:taxon-name><tp:taxon-name-part taxon-name-part-type="family">Opheliidae</tp:taxon-name-part></tp:taxon-name> (<tp:taxon-name><tp:taxon-name-part taxon-name-part-type="phylum">Annelida</tp:taxon-name-part></tp:taxon-name>, <tp:taxon-name><tp:taxon-name-part taxon-name-part-type="class">Polychaeta</tp:taxon-name-part></tp:taxon-name>) on the continental shelf and slope of Iceland, with a review of the genus <italic><tp:taxon-name><tp:taxon-name-part taxon-name-part-type="genus">Ophelina</tp:taxon-name-part></tp:taxon-name></italic> in northeast Atlantic waters and description of two new species. Organisms Diversity and Evolution 11: 83. <ext-link xlink:type="simple" ext-link-type="doi" xlink:href="10.1007/s13127-011-0046-2">https://doi.org/10.1007/s13127-011-0046-2</ext-link></mixed-citation></ref><ref id="B89"><mixed-citation xmlns:xlink="http://www.w3.org/1999/xlink" xlink:type="simple"><person-group><name name-style="western"><surname>Sene-Silva</surname><given-names>G</given-names></name></person-group> (<year>2007</year>) Filogenia de <tp:taxon-name><tp:taxon-name-part taxon-name-part-type="family">Opheliidae</tp:taxon-name-part></tp:taxon-name> (<tp:taxon-name><tp:taxon-name-part taxon-name-part-type="phylum">Annelida</tp:taxon-name-part></tp:taxon-name>: <tp:taxon-name><tp:taxon-name-part taxon-name-part-type="class">Polychaeta</tp:taxon-name-part></tp:taxon-name>). Unpublished Thesis presented for the degree, Doctor of Sciences, in Zoology, Universidade Federal do Paraná, Curitiba, Brazil, xii + 95 pp.</mixed-citation></ref><ref id="B8"><mixed-citation xmlns:xlink="http://www.w3.org/1999/xlink" xlink:type="simple"><person-group><name name-style="western"><surname>Blake</surname><given-names>JA</given-names></name></person-group> (<year>2000b</year>) <article-title>Family <tp:taxon-name><tp:taxon-name-part taxon-name-part-type="family">Opheliidae</tp:taxon-name-part></tp:taxon-name> Malmgren, 1867. Taxonomic Atlas of the Benthic Fauna of the Santa Maria Basin and the Western Santa Barbara Channel.</article-title><source>Santa Barbara Museum of Natural History, Santa Barbara, California</source><volume>7</volume>: <fpage>145</fpage>–<lpage>168</lpage>.</mixed-citation></ref><ref id="B94"><mixed-citation xmlns:xlink="http://www.w3.org/1999/xlink" xlink:type="simple"><person-group><name name-style="western"><surname>Støp-Bowitz</surname><given-names>C</given-names></name></person-group> (<year>1948</year>) <article-title>Sur les polychètes arctiques des famillies des glycériens des ophéliens, des scalibregmiens et des flabelligériens.</article-title><source>Tromso Museums Årshefter</source><volume>66</volume>(<issue>2</issue>): <fpage>1</fpage>–<lpage>58</lpage>.</mixed-citation></ref><ref id="B61"><mixed-citation xmlns:xlink="http://www.w3.org/1999/xlink" xlink:type="simple"><person-group><name name-style="western"><surname>Maciolek</surname><given-names>NJ</given-names></name><name name-style="western"><surname>Blake</surname><given-names>JA</given-names></name></person-group> (<year>2006</year>) <article-title><tp:taxon-name><tp:taxon-name-part taxon-name-part-type="family">Opheliidae</tp:taxon-name-part></tp:taxon-name> (<tp:taxon-name><tp:taxon-name-part taxon-name-part-type="class">Polychaeta</tp:taxon-name-part></tp:taxon-name>) collected by the R/V Hero and the USNS Eltanin cruises from the Southern Ocean and South America.</article-title><source>Scientia Marina</source><volume>70</volume>: <fpage>101</fpage>–<lpage>113</lpage>. <ext-link xlink:type="simple" ext-link-type="doi" xlink:href="10.3989/scimar.2006.70s3101">https://doi.org/10.3989/scimar.2006.70s3101</ext-link></mixed-citation></ref><ref id="B67"><mixed-citation xmlns:xlink="http://www.w3.org/1999/xlink" xlink:type="simple"><person-group><name name-style="western"><surname>Neal</surname><given-names>L</given-names></name><name name-style="western"><surname>Taboada</surname><given-names>S</given-names></name><name name-style="western"><surname>Woodall</surname><given-names>LC</given-names></name></person-group> (<year>2018</year>) <article-title>Slope-shelf faunal link and unreported diversity off Nova Scotia: evidence from polychaete data.</article-title><source>Deep Sea Research Part I: Oceanographic Research Papers</source><volume>138</volume>: <fpage>72</fpage>–<lpage>84</lpage>. <ext-link xlink:type="simple" ext-link-type="doi" xlink:href="10.1016/j.dsr.2018.07.003">https://doi.org/10.1016/j.dsr.2018.07.003</ext-link></mixed-citation></ref><ref id="B4"><mixed-citation xmlns:xlink="http://www.w3.org/1999/xlink" xlink:type="simple"><person-group><name name-style="western"><surname>Barroso</surname><given-names>R</given-names></name><name name-style="western"><surname>Paiva</surname><given-names>PC</given-names></name></person-group> (<year>2013</year>) Deep sea <italic><tp:taxon-name><tp:taxon-name-part taxon-name-part-type="genus">Ophelina</tp:taxon-name-part></tp:taxon-name></italic> (<tp:taxon-name><tp:taxon-name-part taxon-name-part-type="class">Polychaeta</tp:taxon-name-part></tp:taxon-name>: <tp:taxon-name><tp:taxon-name-part taxon-name-part-type="family">Opheliidae</tp:taxon-name-part></tp:taxon-name>) from southern Brazil. Marine Biodiversity Records 6: e51. <ext-link xlink:type="simple" ext-link-type="doi" xlink:href="10.1017/S1755267213000201">https://doi.org/10.1017/S1755267213000201</ext-link></mixed-citation></ref><ref id="B73"><mixed-citation xmlns:xlink="http://www.w3.org/1999/xlink" xlink:type="simple"><person-group><name name-style="western"><surname>Parapar</surname><given-names>J</given-names></name><name name-style="western"><surname>Moreira</surname><given-names>J</given-names></name></person-group> (<year>2008</year>) Sobre la presencia del género <italic><tp:taxon-name><tp:taxon-name-part taxon-name-part-type="genus">Ophelina</tp:taxon-name-part></tp:taxon-name></italic> Ørsted, 1843 (<tp:taxon-name><tp:taxon-name-part taxon-name-part-type="class">Polychaeta</tp:taxon-name-part></tp:taxon-name>, <tp:taxon-name><tp:taxon-name-part taxon-name-part-type="family">Opheliidae</tp:taxon-name-part></tp:taxon-name>) en el litoral de la península Ibérica. NACC: Nova Acta Científica Compostelana. Bioloxía 117–134.</mixed-citation></ref><ref id="B42"><mixed-citation xmlns:xlink="http://www.w3.org/1999/xlink" xlink:type="simple"><person-group><name name-style="western"><surname>Hartman</surname><given-names>O</given-names></name></person-group> (<year>1960</year>) <article-title>Systematic account of some marine invertebrate animals from the deep basins off southern California.</article-title><source>Allan Hancock Pacific Expeditions</source><volume>22</volume>(<issue>2</issue>): <fpage>69</fpage>–<lpage>216</lpage>.</mixed-citation></ref><ref id="B78"><mixed-citation xmlns:xlink="http://www.w3.org/1999/xlink" xlink:type="simple"><person-group><name name-style="western"><surname>Purschke</surname><given-names>G</given-names></name><name name-style="western"><surname>Hausen</surname><given-names>H</given-names></name></person-group> (<year>2007</year>) <article-title>Lateral organs in sedentary polychaetes (<tp:taxon-name><tp:taxon-name-part taxon-name-part-type="phylum">Annelida</tp:taxon-name-part></tp:taxon-name>) – Ultrastructure and phylogenetic significance of an insufficiently known sense organ.</article-title><source>Acta Zoologica</source><volume>88</volume>: <fpage>23</fpage>–<lpage>39</lpage>. <ext-link xlink:type="simple" ext-link-type="doi" xlink:href="10.1111/j.1463-6395.2007.00247.x">https://doi.org/10.1111/j.1463-6395.2007.00247.x</ext-link></mixed-citation></ref></ref-list></tp:taxon-treatment>
