# Supplementary material for: Abyssal fauna of polymetallic nodule exploration areas, eastern Clarion-Clipperton Zone, central Pacific Ocean: Annelida: Capitellidae, Opheliidae, Scalibregmatidae, and Travisiidae
Source: Zookeys. 2019 Oct 28;883:1–82. doi: 10.3897/zookeys.883.36193 (PMC6828828; doi:10.3897/zookeys.883.36193)
Supplement: XML Treatment for Ophelina cf. abranchiata [file zookeys.883.36193-treatment18.xml]

<!DOCTYPE tp:taxon-treatment
  PUBLIC "-//TaxonX//DTD Taxonomic Treatment Publishing DTD v0 20100105//EN" "tax-treatment-NSO.dtd">
<tp:taxon-treatment xmlns:tp="http://www.plazi.org/taxpub"><tp:treatment-meta><kwd-group><label>Taxon classification</label><kwd><named-content xmlns:xlink="http://www.w3.org/1999/xlink" content-type="kingdom">Animalia</named-content></kwd><kwd><named-content xmlns:xlink="http://www.w3.org/1999/xlink" content-type="order">Capitellida</named-content></kwd><kwd><named-content xmlns:xlink="http://www.w3.org/1999/xlink" content-type="family">Capitellidae</named-content></kwd></kwd-group><mixed-citation publication-type="journal"><person-group><name><surname>Wiklund</surname><given-names>Helena</given-names></name><name><surname>Neal</surname><given-names>Lenka</given-names></name><name><surname>Glover</surname><given-names>Adrian G.</given-names></name><name><surname>Drennan</surname><given-names>Regan</given-names></name><name><surname>Muriel Rabone</surname><given-names/></name><name><surname>Dahlgren</surname><given-names>Thomas G.</given-names></name></person-group><article-title>Abyssal fauna of polymetallic nodule exploration areas, eastern Clarion-Clipperton Zone, central Pacific Ocean: <tp:taxon-name><tp:taxon-name-part taxon-name-part-type="phylum">Annelida</tp:taxon-name-part></tp:taxon-name>: <tp:taxon-name><tp:taxon-name-part taxon-name-part-type="family">Capitellidae</tp:taxon-name-part></tp:taxon-name>, <tp:taxon-name><tp:taxon-name-part taxon-name-part-type="family">Opheliidae</tp:taxon-name-part></tp:taxon-name>, <tp:taxon-name><tp:taxon-name-part taxon-name-part-type="genus" reg="Scalibregmatidae">Scalibregmatidae</tp:taxon-name-part></tp:taxon-name>, and <tp:taxon-name><tp:taxon-name-part taxon-name-part-type="family">Travisiidae</tp:taxon-name-part></tp:taxon-name></article-title><source>Zookeys</source><day>28</day><month>10</month><year>2019</year><volume>883</volume><fpage>1</fpage><lpage>82</lpage><pub-id pub-id-type="doi">10.3897/zookeys.883.36193</pub-id></mixed-citation></tp:treatment-meta><tp:nomenclature><tp:taxon-name><object-id xmlns:xlink="http://www.w3.org/1999/xlink" content-type="arpha" xlink:type="simple">9FD40530-9F3F-580F-9098-10C03BF72F22</object-id>
              <tp:taxon-name-part taxon-name-part-type="genus" reg="Ophelina">Ophelina</tp:taxon-name-part>
              <tp:taxon-name-part taxon-name-part-type="uncertainty-rank">cf.</tp:taxon-name-part>
              <tp:taxon-name-part taxon-name-part-type="species" reg="abranchiata">abranchiata</tp:taxon-name-part>
            </tp:taxon-name><tp:taxon-authority>(NHM_1769)</tp:taxon-authority><xref ref-type="fig" rid="F18">Fig. 18A–E</xref></tp:nomenclature><tp:treatment-sec sec-type="material" id="SECID0EV5AK"><title>Material examined.</title><p>NHM_1769 NHMUK ANEA 2019.7148, coll. 11 Mar. 2015, <named-content xmlns:xlink="http://www.w3.org/1999/xlink" content-type="dwc:verbatimCoordinates" xlink:type="simple"><named-content content-type="geo-json" specific-use="{&#34;type&#34;:&#34;Point&#34;,&#34;coordinates&#34;:[-117.192833,12.173833]}" id="NCID0E55AK" xlink:type="simple">12°10.43N, 117°11.57W</named-content></named-content>, 4045 m <ext-link xmlns:xlink="http://www.w3.org/1999/xlink" xlink:type="simple" ext-link-type="uri" xlink:href="http://data.nhm.ac.uk/object/8a2cbe4f-277d-4355-a34f-0b53c797bef0">http://data.nhm.ac.uk/object/8a2cbe4f-277d-4355-a34f-0b53c797bef0</ext-link>.</p></tp:treatment-sec><tp:treatment-sec sec-type="description" id="SECID0EI6AK"><title>Description.</title><p>This species is represented by a single specimen, in reasonable condition, but anal tube is missing. Small species, 5.3 mm long and 0.3 mm wide; the exact number of chaetigers is difficult to establish, but at least 16 counted, although 17 may be present.</p><p>Body cylindrical and smooth without distinct annulation (Fig. <xref ref-type="fig" rid="F18">18A, B</xref>). Preserved specimen yellow in ethanol; live specimen translucent, with yellow gut (Fig. <xref ref-type="fig" rid="F18">18A</xref>). Ventral and lateral grooves distinct along whole length of body. Anterior and posterior-most chaetigers slightly shorter than mid-body chaetigers.</p><fig id="F18" position="float" orientation="portrait"><object-id xmlns:xlink="http://www.w3.org/1999/xlink" content-type="doi" xlink:type="simple">10.3897/zookeys.883.36193.figure18</object-id><object-id xmlns:xlink="http://www.w3.org/1999/xlink" content-type="arpha" xlink:type="simple">5F0FA556-1BFE-574D-974C-8E2C8441076F</object-id><label>Figure 18.</label><caption><p><tp:taxon-name><tp:taxon-name-part taxon-name-part-type="genus" reg="Ophelina">Ophelina</tp:taxon-name-part> <tp:taxon-name-part taxon-name-part-type="uncertainty-rank">cf.</tp:taxon-name-part> <tp:taxon-name-part taxon-name-part-type="species" reg="abranchiata">abranchiata</tp:taxon-name-part></tp:taxon-name> sp. NHM_1769 (specimen NHM_1769). <bold>A</bold> Live image, whole specimen <bold>B</bold> Lab image, whole specimen (very faded post-stain,) <bold>C</bold> Lab image, detail of prostomium and palpode <bold>D</bold> Lab image, detail of chaetae <bold>E</bold> Lab image, whole specimen (stained). Scale bars: 1 mm (<bold>B, E</bold>); 50 μm (<bold>C, D</bold>).</p></caption><graphic xmlns:xlink="http://www.w3.org/1999/xlink" xlink:href="zookeys-883-001-g018.jpg" position="float" orientation="portrait" xlink:type="simple" id="oo_350270.jpg"><uri content-type="original_file" xlink:type="simple">https://binary.pensoft.net/fig/350270</uri></graphic></fig><p>Prostomium elongate, conical with small acute terminal palpode (Fig. <xref ref-type="fig" rid="F18">18C</xref>). Eyes not observed. Nuchal organs rounded, laterally on posterior part of prostomium. Peristomium indistinct. Anterior prechaetigerous region elongated, number of achaetous segments unknown (no SEM). Parapodia rudimentary, biramous, embedded in lateral grooves; no distinct pre- or postchaetal lobes.</p><p>Chaetae all slender, smooth capillaries (Fig. <xref ref-type="fig" rid="F18">18D</xref>), appear in small numbers in both rami, often broken off entirely. Notochaetae mostly longer than neurochaetae.</p><p>Branchiae absent. Anal tube not observed. Shirlastained specimens without distinct pattern (Fig. <xref ref-type="fig" rid="F18">18E</xref>).</p></tp:treatment-sec><tp:treatment-sec sec-type="Genetic data" id="SECID0ERBBK"><title>Genetic data.</title><p>GenBank <ext-link xmlns:xlink="http://www.w3.org/1999/xlink" ext-link-type="gen" xlink:href="MN217433" xlink:type="simple">MN217433</ext-link> for 16S, <ext-link xmlns:xlink="http://www.w3.org/1999/xlink" ext-link-type="gen" xlink:href="MN217501" xlink:type="simple">MN217501</ext-link> for 18S and <ext-link xmlns:xlink="http://www.w3.org/1999/xlink" ext-link-type="gen" xlink:href="MN217520" xlink:type="simple">MN217520</ext-link> for COI. In our phylogenetic analyses it is part of a well-supported clade with <italic><tp:taxon-name><tp:taxon-name-part taxon-name-part-type="genus" reg="Ophelina">Ophelina</tp:taxon-name-part> <tp:taxon-name-part taxon-name-part-type="species" reg="ganae">ganae</tp:taxon-name-part></tp:taxon-name></italic> sp. nov., <tp:taxon-name><tp:taxon-name-part taxon-name-part-type="genus" reg="Ophelina">Ophelina</tp:taxon-name-part> <tp:taxon-name-part taxon-name-part-type="uncertainty-rank">cf.</tp:taxon-name-part> <tp:taxon-name-part taxon-name-part-type="species" reg="abranchiata">abranchiata</tp:taxon-name-part></tp:taxon-name> (NHM_2017) and at least two other abranchiate opheliids (Fig. <xref ref-type="fig" rid="F23">23</xref>).</p></tp:treatment-sec><tp:treatment-sec sec-type="remarks" id="SECID0ECDBK"><title>Remarks.</title><p>Please refer to section “General comments on <italic><tp:taxon-name><tp:taxon-name-part taxon-name-part-type="genus" reg="Ophelina">Ophelina</tp:taxon-name-part> <tp:taxon-name-part taxon-name-part-type="species" reg="abranchiata">abranchiata</tp:taxon-name-part></tp:taxon-name></italic> and similar morphotypes” above and remarks for <italic><tp:taxon-name><tp:taxon-name-part taxon-name-part-type="genus" reg="Ophelina">Ophelina</tp:taxon-name-part> <tp:taxon-name-part taxon-name-part-type="species" reg="ganae">ganae</tp:taxon-name-part></tp:taxon-name></italic> sp. nov.</p></tp:treatment-sec><tp:treatment-sec><!--Section generated to contain objects referenced in tp:taxon-treatment.--><fig id="F23" position="float" orientation="portrait"><object-id xmlns:xlink="http://www.w3.org/1999/xlink" content-type="doi" xlink:type="simple">10.3897/zookeys.883.36193.figure23</object-id><object-id xmlns:xlink="http://www.w3.org/1999/xlink" content-type="arpha" xlink:type="simple">52BE0A21-CDEF-5719-AF0E-845E9C44EA7B</object-id><label>Figure 23.</label><caption><p>Phylogenetic analysis of <tp:taxon-name><tp:taxon-name-part taxon-name-part-type="family">Opheliidae</tp:taxon-name-part></tp:taxon-name>. 50% majority rule tree from the Bayesian analyses using 18S and 16S, with posterior probability values on nodes. Twenty-nine taxa from GenBank were included, and <tp:taxon-name><tp:taxon-name-part taxon-name-part-type="family">Capitellidae</tp:taxon-name-part></tp:taxon-name> and <tp:taxon-name><tp:taxon-name-part taxon-name-part-type="phylum">Echiura</tp:taxon-name-part></tp:taxon-name> was chosen as outgroup following the annelid phylogeny of <xref ref-type="bibr" rid="B97">Weigert and Bleidorn (2016)</xref>.</p></caption><graphic xmlns:xlink="http://www.w3.org/1999/xlink" xlink:href="zookeys-883-001-g023.jpg" position="float" orientation="portrait" xlink:type="simple" id="oo_350275.jpg"><uri content-type="original_file" xlink:type="simple">https://binary.pensoft.net/fig/350275</uri></graphic></fig></tp:treatment-sec><ref-list><ref id="B97"><mixed-citation xmlns:xlink="http://www.w3.org/1999/xlink" xlink:type="simple"><person-group><name name-style="western"><surname>Weigert</surname><given-names>A</given-names></name><name name-style="western"><surname>Bleidorn</surname><given-names>C</given-names></name></person-group> (<year>2016</year>) Current status of annelid phylogeny. Organisms, Diversity and Evolution 16(2) 345–362. <ext-link xlink:type="simple" ext-link-type="doi" xlink:href="10.1007/s13127-016-0265-7">https://doi.org/10.1007/s13127-016-0265-7</ext-link></mixed-citation></ref></ref-list></tp:taxon-treatment>
