# Supplementary material for: Abyssal fauna of polymetallic nodule exploration areas, eastern Clarion-Clipperton Zone, central Pacific Ocean: Annelida: Capitellidae, Opheliidae, Scalibregmatidae, and Travisiidae
Source: Zookeys. 2019 Oct 28;883:1–82. doi: 10.3897/zookeys.883.36193 (PMC6828828; doi:10.3897/zookeys.883.36193)
Supplement: XML Treatment for Ophelina [file zookeys.883.36193-treatment20.xml]

<!DOCTYPE tp:taxon-treatment
  PUBLIC "-//TaxonX//DTD Taxonomic Treatment Publishing DTD v0 20100105//EN" "tax-treatment-NSO.dtd">
<tp:taxon-treatment xmlns:tp="http://www.plazi.org/taxpub"><tp:treatment-meta><kwd-group><label>Taxon classification</label><kwd><named-content xmlns:xlink="http://www.w3.org/1999/xlink" content-type="kingdom">Animalia</named-content></kwd><kwd><named-content xmlns:xlink="http://www.w3.org/1999/xlink" content-type="order">Capitellida</named-content></kwd><kwd><named-content xmlns:xlink="http://www.w3.org/1999/xlink" content-type="family">Capitellidae</named-content></kwd></kwd-group><mixed-citation publication-type="journal"><person-group><name><surname>Wiklund</surname><given-names>Helena</given-names></name><name><surname>Neal</surname><given-names>Lenka</given-names></name><name><surname>Glover</surname><given-names>Adrian G.</given-names></name><name><surname>Drennan</surname><given-names>Regan</given-names></name><name><surname>Muriel Rabone</surname><given-names/></name><name><surname>Dahlgren</surname><given-names>Thomas G.</given-names></name></person-group><article-title>Abyssal fauna of polymetallic nodule exploration areas, eastern Clarion-Clipperton Zone, central Pacific Ocean: <tp:taxon-name><tp:taxon-name-part taxon-name-part-type="phylum">Annelida</tp:taxon-name-part></tp:taxon-name>: <tp:taxon-name><tp:taxon-name-part taxon-name-part-type="family">Capitellidae</tp:taxon-name-part></tp:taxon-name>, <tp:taxon-name><tp:taxon-name-part taxon-name-part-type="family">Opheliidae</tp:taxon-name-part></tp:taxon-name>, <tp:taxon-name><tp:taxon-name-part taxon-name-part-type="genus" reg="Scalibregmatidae">Scalibregmatidae</tp:taxon-name-part></tp:taxon-name>, and <tp:taxon-name><tp:taxon-name-part taxon-name-part-type="family">Travisiidae</tp:taxon-name-part></tp:taxon-name></article-title><source>Zookeys</source><day>28</day><month>10</month><year>2019</year><volume>883</volume><fpage>1</fpage><lpage>82</lpage><pub-id pub-id-type="doi">10.3897/zookeys.883.36193</pub-id></mixed-citation></tp:treatment-meta><tp:nomenclature><tp:taxon-name><object-id xmlns:xlink="http://www.w3.org/1999/xlink" content-type="arpha" xlink:type="simple">183CA00D-492C-5331-A06D-7C4DCF0034B4</object-id>
              <tp:taxon-name-part taxon-name-part-type="genus" reg="Ophelina">Ophelina</tp:taxon-name-part>
            </tp:taxon-name><tp:taxon-authority>sp. (NHM_689)</tp:taxon-authority><xref ref-type="fig" rid="F20">Fig. 20A–H</xref></tp:nomenclature><tp:treatment-sec sec-type="material" id="SECID0EVMBK"><title>Material examined.</title><p>NHM_689 NHMUK ANEA 2019.7114, coll. 20 Feb. 2015, <named-content xmlns:xlink="http://www.w3.org/1999/xlink" content-type="dwc:verbatimCoordinates" xlink:type="simple"><named-content content-type="geo-json" specific-use="{&#34;type&#34;:&#34;Point&#34;,&#34;coordinates&#34;:[-116.604167,12.537167]}" id="NCID0E5MBK" xlink:type="simple">12°32.23N, 116°36.25W</named-content></named-content>, 4425 m <ext-link xmlns:xlink="http://www.w3.org/1999/xlink" xlink:type="simple" ext-link-type="uri" xlink:href="http://data.nhm.ac.uk/object/6755d584-a20a-4ce5-a4f1-32ce0965128e">http://data.nhm.ac.uk/object/6755d584-a20a-4ce5-a4f1-32ce0965128e</ext-link>.</p></tp:treatment-sec><tp:treatment-sec sec-type="description" id="SECID0EINBK"><title>Description.</title><p>This species is represented by a single specimen in poor condition, with anal tube and most of branchiae missing. Posteriorly incomplete specimen 4.7 mm long and 0.35 mm wide for at least 22 chaetigers (exact number of chaetigers is difficult to count in places). Body cylindrical and smooth without distinct annulation (Fig. <xref ref-type="fig" rid="F20">20A–C</xref>). Ventral and lateral grooves distinct throughout body. Preserved specimen yellow in ethanol (Fig. <xref ref-type="fig" rid="F20">20A</xref>); live specimen translucent, pale brown gut (Fig. <xref ref-type="fig" rid="F20">20C</xref>). Chaetigers crowded in anterior part of the body and posterior part of the body (the last four chaetigers), elongated in the mid-section of the body.</p><fig id="F20" position="float" orientation="portrait"><object-id xmlns:xlink="http://www.w3.org/1999/xlink" content-type="doi" xlink:type="simple">10.3897/zookeys.883.36193.figure20</object-id><object-id xmlns:xlink="http://www.w3.org/1999/xlink" content-type="arpha" xlink:type="simple">AF47F4A3-7EBF-5DF7-B4B0-F59B9ACF890F</object-id><label>Figure 20.</label><caption><p><italic><tp:taxon-name><tp:taxon-name-part taxon-name-part-type="genus" reg="Ophelina">Ophelina</tp:taxon-name-part></tp:taxon-name></italic> sp. NHM_689 (specimen NHM_689). <bold>A</bold> Lab image, whole specimen, lateral view (pre-stain) <bold>B</bold> Lab image, whole specimen, ventral view (faded stain, vg = ventral groove) <bold>C</bold> Live image, whole specimen <bold>D</bold> Lab image, damaged anterior (stained, br = branchiae, pr = prostomium) <bold>E</bold> Lab image, detail of anterior branchiae (br = branchiae) <bold>F</bold> Lab image, posterior branchiae (stained, br = branchiae) <bold>G</bold> Lab image, mid-body parapodia (stained, pp = parapodia) <bold>H</bold> Lab image, detail of capillary chaetae. Morphological features in plates <bold>B, D–G</bold> have been outlined with a fine white line to improve clarity of those features. Scale bars: 1 mm (<bold>A, B</bold>); 0.5 mm (<bold>D</bold>); 50 μm (<bold>E</bold>); 0.25 (<bold>F, H</bold>).</p></caption><graphic xmlns:xlink="http://www.w3.org/1999/xlink" xlink:href="zookeys-883-001-g020.jpg" position="float" orientation="portrait" xlink:type="simple" id="oo_350272.jpg"><uri content-type="original_file" xlink:type="simple">https://binary.pensoft.net/fig/350272</uri></graphic></fig><p>Prostomium of preserved specimen conical, broad (only slightly longer than wide), anteriorly bluntly rounded (but prostomium appears damaged) (Fig. <xref ref-type="fig" rid="F20">20D</xref>). Proboscis extended, damaged, soft inflated sack-like structure observed.</p><p>Branchiae present, but many are likely missing. Branchiae observed in chaetigers 2–4 (Fig. <xref ref-type="fig" rid="F20">20D, E</xref>) and then in posterior region, where only one branchia remains attached on the fourth before the last chaetiger (Fig. <xref ref-type="fig" rid="F20">20F</xref>); no branchiae observed in mid-body region.</p><p>Parapodia distinct, biramous; embedded in lateral grooves (Fig. <xref ref-type="fig" rid="F20">20G</xref>). Chaetae are capillaries only (Fig. <xref ref-type="fig" rid="F20">20H</xref>); all very long but longest on chaetiger 1 where they are nearly twice the length of chaetae of subsequent chaetigers. Anal tube likely missing (damaged).</p></tp:treatment-sec><tp:treatment-sec sec-type="Genetic data" id="SECID0ECQBK"><title>Genetic data.</title><p>GenBank <ext-link xmlns:xlink="http://www.w3.org/1999/xlink" ext-link-type="gen" xlink:href="MN217463" xlink:type="simple">MN217463</ext-link> for 16S and <ext-link xmlns:xlink="http://www.w3.org/1999/xlink" ext-link-type="gen" xlink:href="MN217508" xlink:type="simple">MN217508</ext-link> for 18S. COI was unsuccessful for this specimen, no identical GenBank matches for 16S or 18S. In our phylogenetic tree, <italic><tp:taxon-name><tp:taxon-name-part taxon-name-part-type="genus" reg="Ophelina">Ophelina</tp:taxon-name-part></tp:taxon-name></italic> sp. (NHM_689) is sister to <italic><tp:taxon-name><tp:taxon-name-part taxon-name-part-type="genus" reg="Ophelina">Ophelina</tp:taxon-name-part> <tp:taxon-name-part taxon-name-part-type="species" reg="cylindricaudata">cylindricaudata</tp:taxon-name-part></tp:taxon-name></italic> (Hansen, 1879) from the Atlantic (New England) (Fig. <xref ref-type="fig" rid="F23">23</xref>).</p></tp:treatment-sec><tp:treatment-sec sec-type="remarks" id="SECID0EIRBK"><title>Remarks.</title><p>Due to the condition of the single specimen representing this morphospecies, important diagnostic characters such as the structure of the anal tube and distribution of the branchiae cannot be determined. See Remarks under <italic><tp:taxon-name><tp:taxon-name-part taxon-name-part-type="genus" reg="Ophelina">Ophelina</tp:taxon-name-part></tp:taxon-name></italic> sp. (NHM_1331) for more details.</p></tp:treatment-sec><tp:treatment-sec><!--Section generated to contain objects referenced in tp:taxon-treatment.--><fig id="F23" position="float" orientation="portrait"><object-id xmlns:xlink="http://www.w3.org/1999/xlink" content-type="doi" xlink:type="simple">10.3897/zookeys.883.36193.figure23</object-id><object-id xmlns:xlink="http://www.w3.org/1999/xlink" content-type="arpha" xlink:type="simple">52BE0A21-CDEF-5719-AF0E-845E9C44EA7B</object-id><label>Figure 23.</label><caption><p>Phylogenetic analysis of <tp:taxon-name><tp:taxon-name-part taxon-name-part-type="family">Opheliidae</tp:taxon-name-part></tp:taxon-name>. 50% majority rule tree from the Bayesian analyses using 18S and 16S, with posterior probability values on nodes. Twenty-nine taxa from GenBank were included, and <tp:taxon-name><tp:taxon-name-part taxon-name-part-type="family">Capitellidae</tp:taxon-name-part></tp:taxon-name> and <tp:taxon-name><tp:taxon-name-part taxon-name-part-type="phylum">Echiura</tp:taxon-name-part></tp:taxon-name> was chosen as outgroup following the annelid phylogeny of <xref ref-type="bibr" rid="B97">Weigert and Bleidorn (2016)</xref>.</p></caption><graphic xmlns:xlink="http://www.w3.org/1999/xlink" xlink:href="zookeys-883-001-g023.jpg" position="float" orientation="portrait" xlink:type="simple" id="oo_350275.jpg"><uri content-type="original_file" xlink:type="simple">https://binary.pensoft.net/fig/350275</uri></graphic></fig></tp:treatment-sec><ref-list><ref id="B97"><mixed-citation xmlns:xlink="http://www.w3.org/1999/xlink" xlink:type="simple"><person-group><name name-style="western"><surname>Weigert</surname><given-names>A</given-names></name><name name-style="western"><surname>Bleidorn</surname><given-names>C</given-names></name></person-group> (<year>2016</year>) Current status of annelid phylogeny. Organisms, Diversity and Evolution 16(2) 345–362. <ext-link xlink:type="simple" ext-link-type="doi" xlink:href="10.1007/s13127-016-0265-7">https://doi.org/10.1007/s13127-016-0265-7</ext-link></mixed-citation></ref></ref-list></tp:taxon-treatment>
