# Supplementary material for: Abyssal fauna of polymetallic nodule exploration areas, eastern Clarion-Clipperton Zone, central Pacific Ocean: Annelida: Capitellidae, Opheliidae, Scalibregmatidae, and Travisiidae
Source: Zookeys. 2019 Oct 28;883:1–82. doi: 10.3897/zookeys.883.36193 (PMC6828828; doi:10.3897/zookeys.883.36193)
Supplement: XML Treatment for Ophelina [file zookeys.883.36193-treatment21.xml]

<!DOCTYPE tp:taxon-treatment
  PUBLIC "-//TaxonX//DTD Taxonomic Treatment Publishing DTD v0 20100105//EN" "tax-treatment-NSO.dtd">
<tp:taxon-treatment xmlns:tp="http://www.plazi.org/taxpub"><tp:treatment-meta><kwd-group><label>Taxon classification</label><kwd><named-content xmlns:xlink="http://www.w3.org/1999/xlink" content-type="kingdom">Animalia</named-content></kwd><kwd><named-content xmlns:xlink="http://www.w3.org/1999/xlink" content-type="order">Capitellida</named-content></kwd><kwd><named-content xmlns:xlink="http://www.w3.org/1999/xlink" content-type="family">Capitellidae</named-content></kwd></kwd-group><mixed-citation publication-type="journal"><person-group><name><surname>Wiklund</surname><given-names>Helena</given-names></name><name><surname>Neal</surname><given-names>Lenka</given-names></name><name><surname>Glover</surname><given-names>Adrian G.</given-names></name><name><surname>Drennan</surname><given-names>Regan</given-names></name><name><surname>Muriel Rabone</surname><given-names/></name><name><surname>Dahlgren</surname><given-names>Thomas G.</given-names></name></person-group><article-title>Abyssal fauna of polymetallic nodule exploration areas, eastern Clarion-Clipperton Zone, central Pacific Ocean: <tp:taxon-name><tp:taxon-name-part taxon-name-part-type="phylum">Annelida</tp:taxon-name-part></tp:taxon-name>: <tp:taxon-name><tp:taxon-name-part taxon-name-part-type="family">Capitellidae</tp:taxon-name-part></tp:taxon-name>, <tp:taxon-name><tp:taxon-name-part taxon-name-part-type="family">Opheliidae</tp:taxon-name-part></tp:taxon-name>, <tp:taxon-name><tp:taxon-name-part taxon-name-part-type="genus" reg="Scalibregmatidae">Scalibregmatidae</tp:taxon-name-part></tp:taxon-name>, and <tp:taxon-name><tp:taxon-name-part taxon-name-part-type="family">Travisiidae</tp:taxon-name-part></tp:taxon-name></article-title><source>Zookeys</source><day>28</day><month>10</month><year>2019</year><volume>883</volume><fpage>1</fpage><lpage>82</lpage><pub-id pub-id-type="doi">10.3897/zookeys.883.36193</pub-id></mixed-citation></tp:treatment-meta><tp:nomenclature><tp:taxon-name><object-id xmlns:xlink="http://www.w3.org/1999/xlink" content-type="arpha" xlink:type="simple">6AEBB923-87EF-5FD2-B4C3-85E725A50CDE</object-id>
              <tp:taxon-name-part taxon-name-part-type="genus" reg="Ophelina">Ophelina</tp:taxon-name-part>
            </tp:taxon-name><tp:taxon-authority>sp. (NHM_1068)</tp:taxon-authority><xref ref-type="fig" rid="F21">Fig. 21A–H</xref></tp:nomenclature><tp:treatment-sec sec-type="material" id="SECID0EZSBK"><title>Material examined.</title><p>NHM_1068 NHMUK ANEA 2019.7138, coll. 26 Feb. 2015, <named-content xmlns:xlink="http://www.w3.org/1999/xlink" content-type="dwc:verbatimCoordinates" xlink:type="simple"><named-content content-type="geo-json" specific-use="{&#34;type&#34;:&#34;Point&#34;,&#34;coordinates&#34;:[-117.164500,12.115500]}" id="NCID0ECTBK" xlink:type="simple">12°06.93N, 117°09.87W</named-content></named-content>, 4100 m <ext-link xmlns:xlink="http://www.w3.org/1999/xlink" xlink:type="simple" ext-link-type="uri" xlink:href="http://data.nhm.ac.uk/object/b28fd52f-5717-45e3-b0cc-369172a690e5">http://data.nhm.ac.uk/object/b28fd52f-5717-45e3-b0cc-369172a690e5</ext-link>; NHM_1874 NHMUK ANEA 2019.7139, coll. 13 Mar. 2015, <named-content xmlns:xlink="http://www.w3.org/1999/xlink" content-type="dwc:verbatimCoordinates" xlink:type="simple"><named-content content-type="geo-json" specific-use="{&#34;type&#34;:&#34;Point&#34;,&#34;coordinates&#34;:[-117.217167,12.041500]}" id="NCID0EPTBK" xlink:type="simple">12°02.49N, 117°13.03W</named-content></named-content>, 4094 m, <ext-link xmlns:xlink="http://www.w3.org/1999/xlink" xlink:type="simple" ext-link-type="uri" xlink:href="http://data.nhm.ac.uk/object/c3ffe5f4-6ca3-4816-966c-25ec98bbb003">http://data.nhm.ac.uk/object/c3ffe5f4-6ca3-4816-966c-25ec98bbb003</ext-link>.</p></tp:treatment-sec><tp:treatment-sec sec-type="description" id="SECID0EZTBK"><title>Description.</title><p>This species is represented by two specimens, both in poor condition; specimen NHM_1874 posteriorly incomplete, specimen NHM_1068 mostly complete, but anal tube damaged. Large species 25–30 mm long and 0.8 mm wide, for minimum of 30 chaetigers (exact number of chaetigers cannot be established). Body cylindrical and smooth without distinct annulation (Fig. <xref ref-type="fig" rid="F21">21A–C</xref>). Preserved specimen yellow in ethanol (Fig. <xref ref-type="fig" rid="F21">21A</xref>); live specimens translucent, yellowish (Fig. <xref ref-type="fig" rid="F21">21C, D</xref>). Ventral and lateral grooves distinct along whole length of the available fragments. Chaetigers somewhat crowded in anterior part of the body, then elongated in the rest of the body, posterior-most chaetigers not observed.</p><fig id="F21" position="float" orientation="portrait"><object-id xmlns:xlink="http://www.w3.org/1999/xlink" content-type="doi" xlink:type="simple">10.3897/zookeys.883.36193.figure21</object-id><object-id xmlns:xlink="http://www.w3.org/1999/xlink" content-type="arpha" xlink:type="simple">6E9D2A00-0755-53C4-BD68-7F34D8A8EA2D</object-id><label>Figure 21.</label><caption><p><italic><tp:taxon-name><tp:taxon-name-part taxon-name-part-type="genus" reg="Ophelina">Ophelina</tp:taxon-name-part></tp:taxon-name></italic> sp. NHM_1068. <bold>A</bold> Lab image, whole specimen (specimen NHM_1068,) <bold>B</bold> Lab image, whole specimen (specimen NHM_1874, faded stain) <bold>C</bold> Live image, whole specimen (specimen NHM_1874) <bold>D</bold> Live image, anterior, with branchiae outlined in a fine black line (specimen NHM_1068, br = branchiae) <bold>E</bold> Lab image, detail of palpode (specimen NHM_1068) <bold>F</bold> Lab image, detail of anterior parapodia and branchiae (specimen NHM_1874, stained) <bold>G</bold> Lab image, posterior (specimen NHM_1068) <bold>H</bold> Lab image, detail of anal funnel (specimen NHM_1068). Scale bars: 1 mm (<bold>A, B</bold>); 100 μm (<bold>E</bold>).</p></caption><graphic xmlns:xlink="http://www.w3.org/1999/xlink" xlink:href="zookeys-883-001-g021.jpg" position="float" orientation="portrait" xlink:type="simple" id="oo_350273.jpg"><uri content-type="original_file" xlink:type="simple">https://binary.pensoft.net/fig/350273</uri></graphic></fig><p>Prostomium of preserved specimen conical (longer than wide), anteriorly pointed and extending into very large and long thick palpode (Fig. <xref ref-type="fig" rid="F21">21D, E</xref>). Branchiae observed in anterior chaetigers only, but many missing (broken off) and the exact distribution cannot be confirmed; mainly observed in chaetigers 4–13; branchiae conspicuous but rather short, straight, distally blunt (Fig. <xref ref-type="fig" rid="F21">21D, F</xref>).</p><p>Parapodia biramous, embedded in lateral grooves; parapodia small conical lobes, no distinct pre- or postchaetal lobes observed (Fig. <xref ref-type="fig" rid="F21">21F</xref>). Chaetae are capillaries only; often missing (broken off).</p><p>Anal tube missing in specimen NHM_1874; damaged in NHM_1068, but probably scooped-shaped (Fig. <xref ref-type="fig" rid="F21">21G-H</xref>).</p></tp:treatment-sec><tp:treatment-sec sec-type="Genetic data" id="SECID0EJWBK"><title>Genetic data.</title><p>GenBank <ext-link xmlns:xlink="http://www.w3.org/1999/xlink" ext-link-type="gen" xlink:href="MN217464" xlink:type="simple">MN217464</ext-link> and <ext-link xmlns:xlink="http://www.w3.org/1999/xlink" ext-link-type="gen" xlink:href="MN217466" xlink:type="simple">MN217466</ext-link> for 16S and <ext-link xmlns:xlink="http://www.w3.org/1999/xlink" ext-link-type="gen" xlink:href="MN217509" xlink:type="simple">MN217509</ext-link> for 18S. COI was unsuccessful for this specimen, no identical GenBank matches for 16S and 18S.</p></tp:treatment-sec><tp:treatment-sec sec-type="remarks" id="SECID0E5WBK"><title>Remarks.</title><p>According to our molecular results, this species forms a clade with <italic><tp:taxon-name><tp:taxon-name-part taxon-name-part-type="genus" reg="Ophelina">Ophelina</tp:taxon-name-part> <tp:taxon-name-part taxon-name-part-type="species" reg="nunnallyi">nunnallyi</tp:taxon-name-part></tp:taxon-name></italic> sp. nov., which is sister to <italic><tp:taxon-name><tp:taxon-name-part taxon-name-part-type="genus" reg="Ophelina">O.</tp:taxon-name-part> <tp:taxon-name-part taxon-name-part-type="species" reg="acuminata">acuminata</tp:taxon-name-part></tp:taxon-name></italic> (Fig. <xref ref-type="fig" rid="F23">23</xref>), but due to specimen damage, meaningful morphological comparison cannot be currently provided. <italic><tp:taxon-name><tp:taxon-name-part taxon-name-part-type="genus" reg="Ophelina">Ophelina</tp:taxon-name-part></tp:taxon-name></italic> sp. (NHM_1068) and <italic><tp:taxon-name><tp:taxon-name-part taxon-name-part-type="genus" reg="Ophelina">O.</tp:taxon-name-part> <tp:taxon-name-part taxon-name-part-type="species" reg="nunnallyi">nunnallyi</tp:taxon-name-part></tp:taxon-name></italic> sp. nov. share a similar prostomium shape and its associated robust palpode, branchiae occurring from chaetiger 4 that are limited to anterior part of the body (ch. 4–9). However, <italic><tp:taxon-name><tp:taxon-name-part taxon-name-part-type="genus" reg="Ophelina">Ophelina</tp:taxon-name-part></tp:taxon-name></italic> sp. (NHM_1068) has a larger body size. See also Remarks under <italic><tp:taxon-name><tp:taxon-name-part taxon-name-part-type="genus" reg="Ophelina">Ophelina</tp:taxon-name-part> <tp:taxon-name-part taxon-name-part-type="species" reg="nunnallyi">nunnallyi</tp:taxon-name-part></tp:taxon-name></italic> sp. nov. above.</p></tp:treatment-sec><tp:treatment-sec><!--Section generated to contain objects referenced in tp:taxon-treatment.--><fig id="F23" position="float" orientation="portrait"><object-id xmlns:xlink="http://www.w3.org/1999/xlink" content-type="doi" xlink:type="simple">10.3897/zookeys.883.36193.figure23</object-id><object-id xmlns:xlink="http://www.w3.org/1999/xlink" content-type="arpha" xlink:type="simple">52BE0A21-CDEF-5719-AF0E-845E9C44EA7B</object-id><label>Figure 23.</label><caption><p>Phylogenetic analysis of <tp:taxon-name><tp:taxon-name-part taxon-name-part-type="family">Opheliidae</tp:taxon-name-part></tp:taxon-name>. 50% majority rule tree from the Bayesian analyses using 18S and 16S, with posterior probability values on nodes. Twenty-nine taxa from GenBank were included, and <tp:taxon-name><tp:taxon-name-part taxon-name-part-type="family">Capitellidae</tp:taxon-name-part></tp:taxon-name> and <tp:taxon-name><tp:taxon-name-part taxon-name-part-type="phylum">Echiura</tp:taxon-name-part></tp:taxon-name> was chosen as outgroup following the annelid phylogeny of <xref ref-type="bibr" rid="B97">Weigert and Bleidorn (2016)</xref>.</p></caption><graphic xmlns:xlink="http://www.w3.org/1999/xlink" xlink:href="zookeys-883-001-g023.jpg" position="float" orientation="portrait" xlink:type="simple" id="oo_350275.jpg"><uri content-type="original_file" xlink:type="simple">https://binary.pensoft.net/fig/350275</uri></graphic></fig></tp:treatment-sec><ref-list><ref id="B97"><mixed-citation xmlns:xlink="http://www.w3.org/1999/xlink" xlink:type="simple"><person-group><name name-style="western"><surname>Weigert</surname><given-names>A</given-names></name><name name-style="western"><surname>Bleidorn</surname><given-names>C</given-names></name></person-group> (<year>2016</year>) Current status of annelid phylogeny. Organisms, Diversity and Evolution 16(2) 345–362. <ext-link xlink:type="simple" ext-link-type="doi" xlink:href="10.1007/s13127-016-0265-7">https://doi.org/10.1007/s13127-016-0265-7</ext-link></mixed-citation></ref></ref-list></tp:taxon-treatment>
