# Supplementary material for: Abyssal fauna of polymetallic nodule exploration areas, eastern Clarion-Clipperton Zone, central Pacific Ocean: Annelida: Capitellidae, Opheliidae, Scalibregmatidae, and Travisiidae
Source: Zookeys. 2019 Oct 28;883:1–82. doi: 10.3897/zookeys.883.36193 (PMC6828828; doi:10.3897/zookeys.883.36193)
Supplement: XML Treatment for Ophelina [file zookeys.883.36193-treatment22.xml]

<!DOCTYPE tp:taxon-treatment
  PUBLIC "-//TaxonX//DTD Taxonomic Treatment Publishing DTD v0 20100105//EN" "tax-treatment-NSO.dtd">
<tp:taxon-treatment xmlns:tp="http://www.plazi.org/taxpub"><tp:treatment-meta><kwd-group><label>Taxon classification</label><kwd><named-content xmlns:xlink="http://www.w3.org/1999/xlink" content-type="kingdom">Animalia</named-content></kwd><kwd><named-content xmlns:xlink="http://www.w3.org/1999/xlink" content-type="order">Capitellida</named-content></kwd><kwd><named-content xmlns:xlink="http://www.w3.org/1999/xlink" content-type="family">Capitellidae</named-content></kwd></kwd-group><mixed-citation publication-type="journal"><person-group><name><surname>Wiklund</surname><given-names>Helena</given-names></name><name><surname>Neal</surname><given-names>Lenka</given-names></name><name><surname>Glover</surname><given-names>Adrian G.</given-names></name><name><surname>Drennan</surname><given-names>Regan</given-names></name><name><surname>Muriel Rabone</surname><given-names/></name><name><surname>Dahlgren</surname><given-names>Thomas G.</given-names></name></person-group><article-title>Abyssal fauna of polymetallic nodule exploration areas, eastern Clarion-Clipperton Zone, central Pacific Ocean: <tp:taxon-name><tp:taxon-name-part taxon-name-part-type="phylum">Annelida</tp:taxon-name-part></tp:taxon-name>: <tp:taxon-name><tp:taxon-name-part taxon-name-part-type="family">Capitellidae</tp:taxon-name-part></tp:taxon-name>, <tp:taxon-name><tp:taxon-name-part taxon-name-part-type="family">Opheliidae</tp:taxon-name-part></tp:taxon-name>, <tp:taxon-name><tp:taxon-name-part taxon-name-part-type="genus" reg="Scalibregmatidae">Scalibregmatidae</tp:taxon-name-part></tp:taxon-name>, and <tp:taxon-name><tp:taxon-name-part taxon-name-part-type="family">Travisiidae</tp:taxon-name-part></tp:taxon-name></article-title><source>Zookeys</source><day>28</day><month>10</month><year>2019</year><volume>883</volume><fpage>1</fpage><lpage>82</lpage><pub-id pub-id-type="doi">10.3897/zookeys.883.36193</pub-id></mixed-citation></tp:treatment-meta><tp:nomenclature><tp:taxon-name><object-id xmlns:xlink="http://www.w3.org/1999/xlink" content-type="arpha" xlink:type="simple">10F31301-A643-54F7-AED3-E67659321BCC</object-id>
              <tp:taxon-name-part taxon-name-part-type="genus" reg="Ophelina">Ophelina</tp:taxon-name-part>
            </tp:taxon-name><tp:taxon-authority>sp. (NHM_1331)</tp:taxon-authority><xref ref-type="fig" rid="F22">Fig. 22A–G</xref></tp:nomenclature><tp:treatment-sec sec-type="material" id="SECID0EG1BK"><title>Material examined.</title><p>NHM_1331 NHMUK ANEA 2019.7115, coll. 01 Mar. 2015, <named-content xmlns:xlink="http://www.w3.org/1999/xlink" content-type="dwc:verbatimCoordinates" xlink:type="simple"><named-content content-type="geo-json" specific-use="{&#34;type&#34;:&#34;Point&#34;,&#34;coordinates&#34;:[-117.302167,12.257333]}" id="NCID0EP1BK" xlink:type="simple">12°15.44N, 117°18.13W</named-content></named-content>, 4302 m <ext-link xmlns:xlink="http://www.w3.org/1999/xlink" xlink:type="simple" ext-link-type="uri" xlink:href="http://data.nhm.ac.uk/object/06d48d7f-7339-4cc5-8445-b51a980e4e0f">http://data.nhm.ac.uk/object/06d48d7f-7339-4cc5-8445-b51a980e4e0f</ext-link>.</p></tp:treatment-sec><tp:treatment-sec sec-type="description" id="SECID0EZ1BK"><title>Description.</title><p>This species is represented by a single complete specimen in relatively good condition. Specimen about 4.5 mm long and 0.5 mm wide for about 28 chaetigers. Body cylindrical and smooth with some annulation detectable (Fig. <xref ref-type="fig" rid="F22">22A–C</xref>). Ventral and lateral grooves distinct throughout body. Preserved specimen yellow in ethanol; live specimen translucent, with yellow gut (Fig. <xref ref-type="fig" rid="F22">22C</xref>); everted nuchal organs with golden brown pigment (Fig. <xref ref-type="fig" rid="F22">22A–D</xref>). Chaetigers crowded in anterior part of the body and posterior part of the body (the last four chaetigers), elongated in the mid-section of the body.</p><fig id="F22" position="float" orientation="portrait"><object-id xmlns:xlink="http://www.w3.org/1999/xlink" content-type="doi" xlink:type="simple">10.3897/zookeys.883.36193.figure22</object-id><object-id xmlns:xlink="http://www.w3.org/1999/xlink" content-type="arpha" xlink:type="simple">AC47C59E-7132-522B-9A43-C7E819BC163E</object-id><label>Figure 22.</label><caption><p><italic><tp:taxon-name><tp:taxon-name-part taxon-name-part-type="genus" reg="Ophelina">Ophelina</tp:taxon-name-part></tp:taxon-name></italic> sp. NHM_1331 (specimen NHM_1331). <bold>A</bold> Lab image, whole specimen, dorsal view (faded stain) <bold>B</bold> Lab image, whole specimen, lateral view (faded stain) <bold>C</bold> Live image, whole specimen <bold>D</bold> Lab image, anterior (faded stain, br = branchiae, no = nuchal organ) <bold>E</bold> Lab image, detail of anterior (br = branchiae, no = nuchal organ) <bold>F</bold> Lab image, posterior, anal funnel (br = branchiae) <bold>G</bold> Lab image, detail of posterior and anal funnel (br = branchiae). Morphological features in plates <bold>B, D–G</bold> have been outlined with a fine white line to improve clarity of those features. Scale bars: 1 mm(<bold>A, B</bold>); 100 μm (<bold>E, G</bold>).</p></caption><graphic xmlns:xlink="http://www.w3.org/1999/xlink" xlink:href="zookeys-883-001-g022.jpg" position="float" orientation="portrait" xlink:type="simple" id="oo_350274.jpg"><uri content-type="original_file" xlink:type="simple">https://binary.pensoft.net/fig/350274</uri></graphic></fig><p>Prostomium of preserved specimen conical, broad (only slightly longer than wide) and anteriorly bluntly rounded; palpode not observed (Fig. <xref ref-type="fig" rid="F22">22D, E</xref>). Nuchal organs laterally on posterior part of prostomium, everted, round with golden brown pigment observable even in preserved specimen.</p><p>Branchiae present; with disjointed distribution, with three pairs on chaetigers 2–4 (Fig. <xref ref-type="fig" rid="F22">22D, E</xref>) and three pairs in posterior region on chaetigers 21–24 (Fig. <xref ref-type="fig" rid="F22">22F, G</xref>); branchiae in other chaetigers not observed, branchiae considered absent in the last four crowded chaetigers. All branchiae cirriform, of similar length.</p><p>Parapodia distinct, biramous; embedded in lateral grooves on chaetigers 1–24; no distinct pre- or postchaetal lobes. Chaetae are capillaries only; all very long but longest on chaetiger 1 where they are nearly twice the length of chaetae of subsequent chaetigers.</p><p>Anal tube attached, but not well preserved; cylindrical; appears distally asymmetrical with dorsal lobe overlapping the ventral lobe (but this may be an artefact of poor preservation) (Fig. <xref ref-type="fig" rid="F22">22F, G</xref>); cirrus not observed.</p></tp:treatment-sec><tp:treatment-sec sec-type="Genetic data" id="SECID0EK4BK"><title>Genetic data.</title><p>GenBank <ext-link xmlns:xlink="http://www.w3.org/1999/xlink" ext-link-type="gen" xlink:href="MN217465" xlink:type="simple">MN217465</ext-link> for 16S and <ext-link xmlns:xlink="http://www.w3.org/1999/xlink" ext-link-type="gen" xlink:href="MN217510" xlink:type="simple">MN217510</ext-link> for 18S. COI was unsuccessful for this specimen, no identical GenBank matches for 16S or 18S. In our phylogenetic tree, <italic><tp:taxon-name><tp:taxon-name-part taxon-name-part-type="genus" reg="Ophelina">Ophelina</tp:taxon-name-part></tp:taxon-name></italic> sp. (NHM_1331) is sister to “<italic><tp:taxon-name><tp:taxon-name-part taxon-name-part-type="genus" reg="Ophelina">Ophelina</tp:taxon-name-part></tp:taxon-name></italic> sp. <ext-link xmlns:xlink="http://www.w3.org/1999/xlink" ext-link-type="gen" xlink:href="F14588" xlink:type="simple">F14588</ext-link>” forming a clade with the taxa <italic><tp:taxon-name><tp:taxon-name-part taxon-name-part-type="genus" reg="Ophelina">Ophelina</tp:taxon-name-part> <tp:taxon-name-part taxon-name-part-type="species" reg="cylindricaudata">cylindricaudata</tp:taxon-name-part></tp:taxon-name></italic> from the Atlantic (New England) and <italic><tp:taxon-name><tp:taxon-name-part taxon-name-part-type="genus" reg="Ophelina">Ophelina</tp:taxon-name-part></tp:taxon-name></italic> sp. (NHM_689) (Fig. <xref ref-type="fig" rid="F23">23</xref>).</p><fig id="F23" position="float" orientation="portrait"><object-id xmlns:xlink="http://www.w3.org/1999/xlink" content-type="doi" xlink:type="simple">10.3897/zookeys.883.36193.figure23</object-id><object-id xmlns:xlink="http://www.w3.org/1999/xlink" content-type="arpha" xlink:type="simple">52BE0A21-CDEF-5719-AF0E-845E9C44EA7B</object-id><label>Figure 23.</label><caption><p>Phylogenetic analysis of <tp:taxon-name><tp:taxon-name-part taxon-name-part-type="family">Opheliidae</tp:taxon-name-part></tp:taxon-name>. 50% majority rule tree from the Bayesian analyses using 18S and 16S, with posterior probability values on nodes. Twenty-nine taxa from GenBank were included, and <tp:taxon-name><tp:taxon-name-part taxon-name-part-type="family">Capitellidae</tp:taxon-name-part></tp:taxon-name> and <tp:taxon-name><tp:taxon-name-part taxon-name-part-type="phylum">Echiura</tp:taxon-name-part></tp:taxon-name> was chosen as outgroup following the annelid phylogeny of <xref ref-type="bibr" rid="B97">Weigert and Bleidorn (2016)</xref>.</p></caption><graphic xmlns:xlink="http://www.w3.org/1999/xlink" xlink:href="zookeys-883-001-g023.jpg" position="float" orientation="portrait" xlink:type="simple" id="oo_350275.jpg"><uri content-type="original_file" xlink:type="simple">https://binary.pensoft.net/fig/350275</uri></graphic></fig></tp:treatment-sec><tp:treatment-sec sec-type="remarks" id="SECID0EDACK"><title>Remarks.</title><p>Morphologically, <italic><tp:taxon-name><tp:taxon-name-part taxon-name-part-type="genus" reg="Ophelina">Ophelina</tp:taxon-name-part></tp:taxon-name></italic> sp. (NHM_1331) is similar to <italic><tp:taxon-name><tp:taxon-name-part taxon-name-part-type="genus" reg="Ophelina">Ophelina</tp:taxon-name-part></tp:taxon-name></italic> sp. (NHM_689) in having a broad prostomium and very long chaetae on chaetiger 1. Their branchiae appear to be arranged in a similar pattern (three pairs are present in chaetigers 2–5 and then few pairs present in posterior chaetigers). Nuchal organs are not everted in <italic><tp:taxon-name><tp:taxon-name-part taxon-name-part-type="genus" reg="Ophelina">O.</tp:taxon-name-part></tp:taxon-name></italic> sp. (NHM_689). They may differ in number of chaetigers, although this is difficult to establish due to damage of <italic><tp:taxon-name><tp:taxon-name-part taxon-name-part-type="genus" reg="Ophelina">O.</tp:taxon-name-part></tp:taxon-name></italic> sp. (NHM_689), anal tube has not been observed in <italic><tp:taxon-name><tp:taxon-name-part taxon-name-part-type="genus" reg="Ophelina">O.</tp:taxon-name-part></tp:taxon-name></italic> sp. (NHM_689) (assumed missing) and cannot be compared.</p><p>Of known species of <italic><tp:taxon-name><tp:taxon-name-part taxon-name-part-type="genus" reg="Ophelina">Ophelina</tp:taxon-name-part></tp:taxon-name></italic>, <italic><tp:taxon-name><tp:taxon-name-part taxon-name-part-type="genus" reg="Ophelina">O.</tp:taxon-name-part></tp:taxon-name></italic> sp. (NHM_1331) is similar to a group with 28 chaetigers and four posterior parapodia crowded: <italic><tp:taxon-name><tp:taxon-name-part taxon-name-part-type="genus" reg="Ophelina">O.</tp:taxon-name-part> <tp:taxon-name-part taxon-name-part-type="species" reg="cylindricaudata">cylindricaudata</tp:taxon-name-part></tp:taxon-name></italic>, <italic><tp:taxon-name><tp:taxon-name-part taxon-name-part-type="genus" reg="Ophelina">O.</tp:taxon-name-part> <tp:taxon-name-part taxon-name-part-type="species" reg="breviata">breviata</tp:taxon-name-part></tp:taxon-name></italic> (Ehlers, 1913) and <italic><tp:taxon-name><tp:taxon-name-part taxon-name-part-type="genus" reg="Ophelina">O.</tp:taxon-name-part> <tp:taxon-name-part taxon-name-part-type="species" reg="brattegardi">brattegardi</tp:taxon-name-part></tp:taxon-name></italic><xref ref-type="bibr" rid="B54">Kongsrud et al., 2011</xref>.</p><p>The lack of branchiae in midbody has been described in some of these species, but for <italic><tp:taxon-name><tp:taxon-name-part taxon-name-part-type="genus" reg="Ophelina">O.</tp:taxon-name-part> <tp:taxon-name-part taxon-name-part-type="species" reg="cylindricaudata">cylindricaudata</tp:taxon-name-part></tp:taxon-name></italic> this has been clarified as a mistake in the original description. <xref ref-type="bibr" rid="B54">Kongsrud et al. (2011)</xref> reported that branchiae in the mid-body region may be present in <italic><tp:taxon-name><tp:taxon-name-part taxon-name-part-type="genus" reg="Ophelina">O.</tp:taxon-name-part> <tp:taxon-name-part taxon-name-part-type="species" reg="cylindricaudata">cylindricaudata</tp:taxon-name-part></tp:taxon-name></italic> but are often reduced in size and when they are lacking there is no consistent pattern. The absence of branchiae is considered “true” in <italic><tp:taxon-name><tp:taxon-name-part taxon-name-part-type="genus" reg="Ophelina">Ophelina</tp:taxon-name-part> <tp:taxon-name-part taxon-name-part-type="species" reg="chaetifera">chaetifera</tp:taxon-name-part></tp:taxon-name></italic> (<xref ref-type="bibr" rid="B43">Hartman 1965</xref>), described from the deep Atlantic (1330–5007 m) and <italic><tp:taxon-name><tp:taxon-name-part taxon-name-part-type="genus" reg="Ophelina">O.</tp:taxon-name-part> <tp:taxon-name-part taxon-name-part-type="species" reg="brattegardi">brattegardi</tp:taxon-name-part></tp:taxon-name></italic> described from Iceland Sea (off East Greenland) in 1600 m depth. The UKSR species differs from both in having broad, anteriorly blunt prostomium. <italic><tp:taxon-name><tp:taxon-name-part taxon-name-part-type="genus" reg="Ophelina">Ophelina</tp:taxon-name-part> <tp:taxon-name-part taxon-name-part-type="species" reg="chaetifera">chaetifera</tp:taxon-name-part></tp:taxon-name></italic> further differs in having only 26 chaetigers. However, with only single specimen available for examination, we cannot establish “true” branchial distribution in UKSR samples.</p></tp:treatment-sec><ref-list><ref id="B97"><mixed-citation xmlns:xlink="http://www.w3.org/1999/xlink" xlink:type="simple"><person-group><name name-style="western"><surname>Weigert</surname><given-names>A</given-names></name><name name-style="western"><surname>Bleidorn</surname><given-names>C</given-names></name></person-group> (<year>2016</year>) Current status of annelid phylogeny. Organisms, Diversity and Evolution 16(2) 345–362. <ext-link xlink:type="simple" ext-link-type="doi" xlink:href="10.1007/s13127-016-0265-7">https://doi.org/10.1007/s13127-016-0265-7</ext-link></mixed-citation></ref><ref id="B54"><mixed-citation xmlns:xlink="http://www.w3.org/1999/xlink" xlink:type="simple"><person-group><name name-style="western"><surname>Kongsrud</surname><given-names>JA</given-names></name><name name-style="western"><surname>Bakken</surname><given-names>T</given-names></name><name name-style="western"><surname>Oug</surname><given-names>E</given-names></name></person-group> (<year>2011</year>) <article-title>Deep-water species of the genus <italic><tp:taxon-name><tp:taxon-name-part taxon-name-part-type="genus">Ophelina</tp:taxon-name-part></tp:taxon-name></italic> (<tp:taxon-name><tp:taxon-name-part taxon-name-part-type="phylum">Annelida</tp:taxon-name-part></tp:taxon-name>, <tp:taxon-name><tp:taxon-name-part taxon-name-part-type="family">Opheliidae</tp:taxon-name-part></tp:taxon-name>) in the Nordic Seas, with the description of <italic><tp:taxon-name><tp:taxon-name-part taxon-name-part-type="genus">Ophelina</tp:taxon-name-part> <tp:taxon-name-part taxon-name-part-type="species">brattegardi</tp:taxon-name-part></tp:taxon-name></italic> sp. nov.</article-title><source>Italian Journal of Zoology</source><volume>78</volume>: <fpage>95</fpage>–<lpage>111</lpage>. <ext-link xlink:type="simple" ext-link-type="doi" xlink:href="10.1080/11250003.2011.606658">https://doi.org/10.1080/11250003.2011.606658</ext-link></mixed-citation></ref><ref id="B43"><mixed-citation xmlns:xlink="http://www.w3.org/1999/xlink" xlink:type="simple"><person-group><name name-style="western"><surname>Hartman</surname><given-names>O</given-names></name></person-group> (<year>1965</year>) <article-title>Deep-water benthic polychaetous annelids off New England to Bermuda and other North Atlantic areas.</article-title><source>Occasional Papers of the Allan Hancock Foundation</source><volume>28</volume>: <fpage>1</fpage>–<lpage>384</lpage>.</mixed-citation></ref></ref-list></tp:taxon-treatment>
