# Supplementary material for: Abyssal fauna of polymetallic nodule exploration areas, eastern Clarion-Clipperton Zone, central Pacific Ocean: Annelida: Capitellidae, Opheliidae, Scalibregmatidae, and Travisiidae
Source: Zookeys. 2019 Oct 28;883:1–82. doi: 10.3897/zookeys.883.36193 (PMC6828828; doi:10.3897/zookeys.883.36193)
Supplement: XML Treatment for Scalibregmatidae [file zookeys.883.36193-treatment23.xml]

<!DOCTYPE tp:taxon-treatment
  PUBLIC "-//TaxonX//DTD Taxonomic Treatment Publishing DTD v0 20100105//EN" "tax-treatment-NSO.dtd">
<tp:taxon-treatment xmlns:tp="http://www.plazi.org/taxpub"><tp:treatment-meta><kwd-group><label>Taxon classification</label><kwd><named-content xmlns:xlink="http://www.w3.org/1999/xlink" content-type="kingdom">Animalia</named-content></kwd><kwd><named-content xmlns:xlink="http://www.w3.org/1999/xlink" content-type="order">Capitellida</named-content></kwd><kwd><named-content xmlns:xlink="http://www.w3.org/1999/xlink" content-type="family">Capitellidae</named-content></kwd></kwd-group><mixed-citation publication-type="journal"><person-group><name><surname>Wiklund</surname><given-names>Helena</given-names></name><name><surname>Neal</surname><given-names>Lenka</given-names></name><name><surname>Glover</surname><given-names>Adrian G.</given-names></name><name><surname>Drennan</surname><given-names>Regan</given-names></name><name><surname>Muriel Rabone</surname><given-names/></name><name><surname>Dahlgren</surname><given-names>Thomas G.</given-names></name></person-group><article-title>Abyssal fauna of polymetallic nodule exploration areas, eastern Clarion-Clipperton Zone, central Pacific Ocean: <tp:taxon-name><tp:taxon-name-part taxon-name-part-type="phylum">Annelida</tp:taxon-name-part></tp:taxon-name>: <tp:taxon-name><tp:taxon-name-part taxon-name-part-type="family">Capitellidae</tp:taxon-name-part></tp:taxon-name>, <tp:taxon-name><tp:taxon-name-part taxon-name-part-type="family">Opheliidae</tp:taxon-name-part></tp:taxon-name>, <tp:taxon-name><tp:taxon-name-part taxon-name-part-type="genus" reg="Scalibregmatidae">Scalibregmatidae</tp:taxon-name-part></tp:taxon-name>, and <tp:taxon-name><tp:taxon-name-part taxon-name-part-type="family">Travisiidae</tp:taxon-name-part></tp:taxon-name></article-title><source>Zookeys</source><day>28</day><month>10</month><year>2019</year><volume>883</volume><fpage>1</fpage><lpage>82</lpage><pub-id pub-id-type="doi">10.3897/zookeys.883.36193</pub-id></mixed-citation></tp:treatment-meta><tp:nomenclature><tp:taxon-name><object-id xmlns:xlink="http://www.w3.org/1999/xlink" content-type="arpha" xlink:type="simple">E0D17068-E072-50D9-AE40-4864940CCC19</object-id>
              <tp:taxon-name-part taxon-name-part-type="genus" reg="Scalibregmatidae">Scalibregmatidae</tp:taxon-name-part>
            </tp:taxon-name><tp:taxon-authority>Malmgren, 1867</tp:taxon-authority></tp:nomenclature><tp:treatment-sec sec-type="notes" id="SECID0EBGCK"><title>Notes.</title><p>The family <tp:taxon-name><tp:taxon-name-part taxon-name-part-type="genus" reg="Scalibregmatidae">Scalibregmatidae</tp:taxon-name-part></tp:taxon-name> was established by <xref ref-type="bibr" rid="B62">Malmgren (1867)</xref> to accommodate annelids with rugose appearance of the cuticle and either elongate (arenicoliform) or maggot-shaped body form, with often anteriorly inflated bodies such as <italic><tp:taxon-name><tp:taxon-name-part taxon-name-part-type="genus" reg="Scalibregma">Scalibregma</tp:taxon-name-part> <tp:taxon-name-part taxon-name-part-type="species" reg="inflatum">inflatum</tp:taxon-name-part></tp:taxon-name></italic> Rathke, 1843 and <italic><tp:taxon-name><tp:taxon-name-part taxon-name-part-type="genus" reg="Polyphysia">Polyphysia</tp:taxon-name-part> <tp:taxon-name-part taxon-name-part-type="species" reg="crassa">crassa</tp:taxon-name-part></tp:taxon-name></italic> (Ørsted, 1843). Currently, there are over 50 valid scalibregmatid species (<xref ref-type="bibr" rid="B80">Read and Fauchald 2018a</xref>) but see also discussion about <italic><tp:taxon-name><tp:taxon-name-part taxon-name-part-type="genus" reg="Travisia">Travisia</tp:taxon-name-part></tp:taxon-name></italic>.</p><p>The characters used to differentiate genera are the prostomial shape, presence and development of branchiae, presence of spines in anterior notopodia (and sometimes also in neuropodia), presence and development of branchiae and development of dorsal and ventral cirri, particularly in posterior part of the body (e.g. <xref ref-type="bibr" rid="B6">Blake 1981</xref>, <xref ref-type="bibr" rid="B9">2000c</xref>). However, these characters are considered problematic due to their overlap between genera (<xref ref-type="bibr" rid="B9">Blake 2000c</xref>). Additionally, characters such as the form of the prostomium and presence of branchiae depend on the stage of ontogeny (<xref ref-type="bibr" rid="B11">Blake 2015</xref>). Recently, <xref ref-type="bibr" rid="B11">Blake (2015)</xref> reported previously overlooked characters that he considers species specific such as development of ventral part of the peristomium into complex upper and lower lips surrounding the mouth; form of short, spinous chaetae anterior to capillaries in parapodia preceding lyrate chaetae and development of internal glands within parapodia. <xref ref-type="bibr" rid="B11">Blake (2015)</xref> also concluded that small specimens cannot be reliably referred to a species or genus without a growth sequence and previously described species should be re-examined for characters such as presence of spinous chaetae in anterior parapodia and development of internal glands.</p><p>Although <tp:taxon-name><tp:taxon-name-part taxon-name-part-type="genus" reg="Scalibregmatidae">Scalibregmatidae</tp:taxon-name-part></tp:taxon-name> range from the intertidal to the deep sea, most species occur below 1000 m (<xref ref-type="bibr" rid="B11">Blake 2015</xref>). Four scalibregmatid species were encountered in the UKSR-collected material. Three of these are assigned to the genus <italic><tp:taxon-name><tp:taxon-name-part taxon-name-part-type="genus" reg="Oligobregma">Oligobregma</tp:taxon-name-part></tp:taxon-name></italic> Kudenov &amp; Blake, 1978, while one species could not be assigned to a genus based on morphology due to its poor condition. Generic assignment of ABYSSLINE species to <italic><tp:taxon-name><tp:taxon-name-part taxon-name-part-type="genus" reg="Oligobregma">Oligobregma</tp:taxon-name-part></tp:taxon-name></italic> is based on the presence of the following characters: elongate arenicoliform body, prostomium with prominent frontal horns, absence of branchiae, presence of spines in anterior chaetigers and presence of well-developed dorsal and ventral cirri in posterior chaetigers.</p><p>The diagnosis of <italic><tp:taxon-name><tp:taxon-name-part taxon-name-part-type="genus" reg="Oligobregma">Oligobregma</tp:taxon-name-part></tp:taxon-name></italic> presented here is amended from that given by Blake (2017), mainly to take into account a more posterior appearance of furcate chaetae, which Blake (2017) considered to appear prior to chaetigers 2–4.</p></tp:treatment-sec><tp:treatment-sec sec-type="diagnosis" id="SECID0EPJCK"><title>Diagnosis.</title><p>Body elongate and arenicoliform. Prostomium T-shaped with two prominent frontal horns. Eyes present or absent, nuchal organs present. Peristomium achaetous, surrounding prostomium dorsally and forming upper and lower lips of mouth ventrally. Branchiae absent. Parapodia well developed, with dorsal and ventral cirri on posterior chaetigers; interramal papillae present or absent. Large acicular spines present on anterior chaetigers. Capillaries present in all parapodia; lyrate chaeta present. Some species with short, slender, blunt or pointed spinous chaetae anterior to capillaries of chaetigers 1, 2 or 3, representing homologues of lyrate chaetae. Pygidium with anal cirri.</p></tp:treatment-sec><ref-list><ref id="B62"><mixed-citation xmlns:xlink="http://www.w3.org/1999/xlink" xlink:type="simple"><person-group><name name-style="western"><surname>Malmgren</surname><given-names>AJ</given-names></name></person-group> (<year>1867</year>) <article-title>Annulata <tp:taxon-name><tp:taxon-name-part taxon-name-part-type="class">Polychaeta</tp:taxon-name-part></tp:taxon-name>: Spetsbergiae, Groenlandiae, Islandiae et Scandinaviae. Hactenus cognita.</article-title><source>Öfversigt af Kungliga Vetenskaps Akademiens Förhandlingar</source><volume>24</volume>: <fpage>127</fpage>–<lpage>255</lpage>. <ext-link xlink:type="simple" ext-link-type="doi" xlink:href="10.5962/bhl.title.13358">https://doi.org/10.5962/bhl.title.13358</ext-link></mixed-citation></ref><ref id="B80"><mixed-citation xmlns:xlink="http://www.w3.org/1999/xlink" xlink:type="simple"><person-group><name name-style="western"><surname>Read</surname><given-names>G</given-names></name><name name-style="western"><surname>Fauchald</surname><given-names>K</given-names></name></person-group> (<year>2018a</year>) World <tp:taxon-name><tp:taxon-name-part taxon-name-part-type="class">Polychaeta</tp:taxon-name-part></tp:taxon-name> database. <tp:taxon-name><tp:taxon-name-part taxon-name-part-type="genus">Scalibregmatidae</tp:taxon-name-part></tp:taxon-name> Malmgren, 1867. World Register of Marine Species. <ext-link xlink:type="simple" ext-link-type="uri" xlink:href="http://www.marinespecies.org/aphia.php?p=taxdetails%26id=925">http://www.marinespecies.org/aphia.php?p=taxdetails&amp;id=925</ext-link> [Accessed on: 2018-5-9]</mixed-citation></ref><ref id="B6"><mixed-citation xmlns:xlink="http://www.w3.org/1999/xlink" xlink:type="simple"><person-group><name name-style="western"><surname>Blake</surname><given-names>JA</given-names></name></person-group> (<year>1981</year>) <article-title>The <tp:taxon-name><tp:taxon-name-part taxon-name-part-type="genus">Scalibregmatidae</tp:taxon-name-part></tp:taxon-name> (<tp:taxon-name><tp:taxon-name-part taxon-name-part-type="phylum">Annelida</tp:taxon-name-part></tp:taxon-name>: <tp:taxon-name><tp:taxon-name-part taxon-name-part-type="class">Polychaeta</tp:taxon-name-part></tp:taxon-name>) from South America and Antarctica collected chiefly during the cruises of the R/V Anton Bruun, R.V. Hero and USNS Eltanin.</article-title><source>Proceedings of the Biological Society of Washington</source><volume>94</volume>(<issue>4</issue>): <fpage>1131</fpage>–<lpage>1162</lpage>.</mixed-citation></ref><ref id="B9"><mixed-citation xmlns:xlink="http://www.w3.org/1999/xlink" xlink:type="simple"><person-group><name name-style="western"><surname>Blake</surname><given-names>JA</given-names></name></person-group> (<year>2000c</year>) <article-title>Family <tp:taxon-name><tp:taxon-name-part taxon-name-part-type="genus">Scalibregmatidae</tp:taxon-name-part></tp:taxon-name> Malmgren 1867. Taxonomic Atlas of the Benthic Fauna of the Santa Maria Basin and the Western Santa Barbara Channel.</article-title><source>Santa Barbara Museum of Natural History, Santa Barbara, California</source><volume>7</volume>: <fpage>129</fpage>–<lpage>144</lpage>.</mixed-citation></ref><ref id="B11"><mixed-citation xmlns:xlink="http://www.w3.org/1999/xlink" xlink:type="simple"><person-group><name name-style="western"><surname>Blake</surname><given-names>JA</given-names></name></person-group> (<year>2015</year>) <article-title>New species of <tp:taxon-name><tp:taxon-name-part taxon-name-part-type="genus">Scalibregmatidae</tp:taxon-name-part></tp:taxon-name> (<tp:taxon-name><tp:taxon-name-part taxon-name-part-type="phylum">Annelida</tp:taxon-name-part></tp:taxon-name>, <tp:taxon-name><tp:taxon-name-part taxon-name-part-type="class">Polychaeta</tp:taxon-name-part></tp:taxon-name>) from the East Antarctic Peninsula including a description of the ecology and post-larval development of species of <italic><tp:taxon-name><tp:taxon-name-part taxon-name-part-type="genus">Scalibregma</tp:taxon-name-part></tp:taxon-name></italic> and <italic><tp:taxon-name><tp:taxon-name-part taxon-name-part-type="genus">Oligobregma</tp:taxon-name-part></tp:taxon-name></italic>.</article-title><source>Zootaxa</source><volume>4033</volume>: <fpage>57</fpage>–<lpage>93</lpage>. <ext-link xlink:type="simple" ext-link-type="doi" xlink:href="10.11646/zootaxa.4033.1.3">https://doi.org/10.11646/zootaxa.4033.1.3</ext-link></mixed-citation></ref></ref-list></tp:taxon-treatment>
