# Supplementary material for: Abyssal fauna of polymetallic nodule exploration areas, eastern Clarion-Clipperton Zone, central Pacific Ocean: Annelida: Capitellidae, Opheliidae, Scalibregmatidae, and Travisiidae
Source: Zookeys. 2019 Oct 28;883:1–82. doi: 10.3897/zookeys.883.36193 (PMC6828828; doi:10.3897/zookeys.883.36193)
Supplement: XML Treatment for Oligobregma brasierae [file zookeys.883.36193-treatment24.xml]

<!DOCTYPE tp:taxon-treatment
  PUBLIC "-//TaxonX//DTD Taxonomic Treatment Publishing DTD v0 20100105//EN" "tax-treatment-NSO.dtd">
<tp:taxon-treatment xmlns:tp="http://www.plazi.org/taxpub"><tp:treatment-meta><kwd-group><label>Taxon classification</label><kwd><named-content xmlns:xlink="http://www.w3.org/1999/xlink" content-type="kingdom">Animalia</named-content></kwd><kwd><named-content xmlns:xlink="http://www.w3.org/1999/xlink" content-type="order">Capitellida</named-content></kwd><kwd><named-content xmlns:xlink="http://www.w3.org/1999/xlink" content-type="family">Capitellidae</named-content></kwd></kwd-group><mixed-citation publication-type="journal"><person-group><name><surname>Wiklund</surname><given-names>Helena</given-names></name><name><surname>Neal</surname><given-names>Lenka</given-names></name><name><surname>Glover</surname><given-names>Adrian G.</given-names></name><name><surname>Drennan</surname><given-names>Regan</given-names></name><name><surname>Muriel Rabone</surname><given-names/></name><name><surname>Dahlgren</surname><given-names>Thomas G.</given-names></name></person-group><article-title>Abyssal fauna of polymetallic nodule exploration areas, eastern Clarion-Clipperton Zone, central Pacific Ocean: <tp:taxon-name><tp:taxon-name-part taxon-name-part-type="phylum">Annelida</tp:taxon-name-part></tp:taxon-name>: <tp:taxon-name><tp:taxon-name-part taxon-name-part-type="family">Capitellidae</tp:taxon-name-part></tp:taxon-name>, <tp:taxon-name><tp:taxon-name-part taxon-name-part-type="family">Opheliidae</tp:taxon-name-part></tp:taxon-name>, <tp:taxon-name><tp:taxon-name-part taxon-name-part-type="genus" reg="Scalibregmatidae">Scalibregmatidae</tp:taxon-name-part></tp:taxon-name>, and <tp:taxon-name><tp:taxon-name-part taxon-name-part-type="family">Travisiidae</tp:taxon-name-part></tp:taxon-name></article-title><source>Zookeys</source><day>28</day><month>10</month><year>2019</year><volume>883</volume><fpage>1</fpage><lpage>82</lpage><pub-id pub-id-type="doi">10.3897/zookeys.883.36193</pub-id></mixed-citation></tp:treatment-meta><tp:nomenclature><tp:taxon-name><object-id xmlns:xlink="http://www.w3.org/1999/xlink" content-type="arpha" xlink:type="simple">553830CF-ABB9-572E-93EC-A8BA7DB544E5</object-id>
              <tp:taxon-name-part taxon-name-part-type="genus" reg="Oligobregma">Oligobregma</tp:taxon-name-part>
              <tp:taxon-name-part taxon-name-part-type="species" reg="brasierae">brasierae</tp:taxon-name-part>
              <object-id xmlns:xlink="http://www.w3.org/1999/xlink" content-type="zoobank" xlink:type="simple">http://zoobank.org/2FC2E16E-1463-4D6A-B3C1-90FEDFB222BC</object-id>
            </tp:taxon-name><tp:taxon-status xmlns:xlink="http://www.w3.org/1999/xlink" xlink:type="simple">sp. nov.</tp:taxon-status><xref ref-type="fig" rid="F24">Figs 24A–J</xref><xref ref-type="fig" rid="F25">, 25A–C</xref></tp:nomenclature><tp:treatment-sec sec-type="material" id="SECID0EELCK"><title>Material examined.</title><p>NHM_032 NHMUK ANEA 2019.7150, coll. 09 Oct. 2013, <named-content xmlns:xlink="http://www.w3.org/1999/xlink" content-type="dwc:verbatimCoordinates" xlink:type="simple"><named-content content-type="geo-json" specific-use="{&#34;type&#34;:&#34;Point&#34;,&#34;coordinates&#34;:[-116.558433,13.837200]}" id="NCID0ENLCK" xlink:type="simple">13°50.232N, 116°33.506W</named-content></named-content>, 4336 m <ext-link xmlns:xlink="http://www.w3.org/1999/xlink" xlink:type="simple" ext-link-type="uri" xlink:href="http://data.nhm.ac.uk/object/43545746-b8ad-43a8-92b7-53637dd131d6">http://data.nhm.ac.uk/object/43545746-b8ad-43a8-92b7-53637dd131d6</ext-link>; NHM_404 NHMUK ANEA 2019.7151, coll. 20 Oct. 2013, <named-content xmlns:xlink="http://www.w3.org/1999/xlink" content-type="dwc:verbatimCoordinates" xlink:type="simple"><named-content content-type="geo-json" specific-use="{&#34;type&#34;:&#34;Point&#34;,&#34;coordinates&#34;:[-116.548850,13.863283]}" id="NCID0E1LCK" xlink:type="simple">13°51.797N, 116°32.931W</named-content></named-content>, 4050 m <ext-link xmlns:xlink="http://www.w3.org/1999/xlink" xlink:type="simple" ext-link-type="uri" xlink:href="http://data.nhm.ac.uk/object/5fda0cac-0a77-4ec7-a2fa-5cd529548a19">http://data.nhm.ac.uk/object/5fda0cac-0a77-4ec7-a2fa-5cd529548a19</ext-link>; NHM_684 (<bold>paratype</bold>) NHMUK ANEA 2019.7152, coll. 20 Feb. 2015, <named-content xmlns:xlink="http://www.w3.org/1999/xlink" content-type="dwc:verbatimCoordinates" xlink:type="simple"><named-content content-type="geo-json" specific-use="{&#34;type&#34;:&#34;Point&#34;,&#34;coordinates&#34;:[-116.604167,12.537167]}" id="NCID0EJMCK" xlink:type="simple">12°32.23N, 116°36.25W</named-content></named-content>, 4425 m <ext-link xmlns:xlink="http://www.w3.org/1999/xlink" xlink:type="simple" ext-link-type="uri" xlink:href="http://data.nhm.ac.uk/object/d84c37ed-138e-4064-a11d-a11a2470dfdf">http://data.nhm.ac.uk/object/d84c37ed-138e-4064-a11d-a11a2470dfdf</ext-link>; NHM_823 <bold>(holotype)</bold> NHMUK ANEA 2019.7153, coll. 20 Feb. 2015, <named-content xmlns:xlink="http://www.w3.org/1999/xlink" content-type="dwc:verbatimCoordinates" xlink:type="simple"><named-content content-type="geo-json" specific-use="{&#34;type&#34;:&#34;Point&#34;,&#34;coordinates&#34;:[-116.604167,12.537167]}" id="NCID0EYMCK" xlink:type="simple">12°32.23N, 116°36.25W</named-content></named-content>, 4425 m <ext-link xmlns:xlink="http://www.w3.org/1999/xlink" xlink:type="simple" ext-link-type="uri" xlink:href="http://data.nhm.ac.uk/object/74781dbb-1f65-4839-a766-24d6cde63ed0">http://data.nhm.ac.uk/object/74781dbb-1f65-4839-a766-24d6cde63ed0</ext-link>; NHM_1423 (<bold>paratype</bold>) NHMUK ANEA 2019.7154, coll. 03 Mar. 2015, <named-content xmlns:xlink="http://www.w3.org/1999/xlink" content-type="dwc:verbatimCoordinates" xlink:type="simple"><named-content content-type="geo-json" specific-use="{&#34;type&#34;:&#34;Point&#34;,&#34;coordinates&#34;:[-116.612833,12.454333]}" id="NCID0EHNCK" xlink:type="simple">12°27.26N, 116°36.77W</named-content></named-content>, 4137 m <ext-link xmlns:xlink="http://www.w3.org/1999/xlink" xlink:type="simple" ext-link-type="uri" xlink:href="http://data.nhm.ac.uk/object/d949e987-6e03-4092-8492-c51dd7fcf4d7">http://data.nhm.ac.uk/object/d949e987-6e03-4092-8492-c51dd7fcf4d7</ext-link>; NHM_1895 NHMUK ANEA 2019.7155, coll. 13 Mar. 2015, <named-content xmlns:xlink="http://www.w3.org/1999/xlink" content-type="dwc:verbatimCoordinates" xlink:type="simple"><named-content content-type="geo-json" specific-use="{&#34;type&#34;:&#34;Point&#34;,&#34;coordinates&#34;:[-117.217167,12.041500]}" id="NCID0EUNCK" xlink:type="simple">12°02.49N, 117°13.03W</named-content></named-content>, 4094 m, <ext-link xmlns:xlink="http://www.w3.org/1999/xlink" xlink:type="simple" ext-link-type="uri" xlink:href="http://data.nhm.ac.uk/object/02aaa9c0-837a-4836-8b34-5e68296c958e">http://data.nhm.ac.uk/object/02aaa9c0-837a-4836-8b34-5e68296c958e</ext-link>.</p></tp:treatment-sec><tp:treatment-sec sec-type="type locality" id="SECID0E5NCK"><title>Type locality.</title><p>Pacific Ocean, CCZ, <named-content xmlns:xlink="http://www.w3.org/1999/xlink" content-type="dwc:verbatimCoordinates" xlink:type="simple"><named-content content-type="geo-json" specific-use="{&#34;type&#34;:&#34;Point&#34;,&#34;coordinates&#34;:[-116.604167,12.537167]}" id="NCID0EHOCK" xlink:type="simple">12°32.23N, 116°36.25W</named-content></named-content>, depth 4425 m, in mud between polymetallic nodules.</p></tp:treatment-sec><tp:treatment-sec sec-type="description" id="SECID0EMOCK"><title>Description.</title><p>Small species, represented by six specimens. Holotype posteriorly incomplete, but otherwise in good condition, 9 mm long and 1 mm wide at the widest point for 24 chaetigers; paratypes complete, 6.0–6.5 mm long and 0.5–0.7 mm wide for 26 chaetigers. Body most expanded (inflated) through chaetigers 5–9, thereafter narrowing to posterior end. Colour in alcohol creamy white, without body pigment (Fig. <xref ref-type="fig" rid="F24">24A</xref>); live specimens translucent (Fig. <xref ref-type="fig" rid="F25">25</xref>)</p><fig id="F24" position="float" orientation="portrait"><object-id xmlns:xlink="http://www.w3.org/1999/xlink" content-type="doi" xlink:type="simple">10.3897/zookeys.883.36193.figure24</object-id><object-id xmlns:xlink="http://www.w3.org/1999/xlink" content-type="arpha" xlink:type="simple">07A437F1-58AD-5D91-A153-DFC7BEECDAF4</object-id><label>Figure 24.</label><caption><p><italic><tp:taxon-name><tp:taxon-name-part taxon-name-part-type="genus" reg="Oligobregma">Oligobregma</tp:taxon-name-part> <tp:taxon-name-part taxon-name-part-type="species" reg="brasierae">brasierae</tp:taxon-name-part></tp:taxon-name></italic> sp. nov. <bold>A</bold> Lab image, whole specimen (holotype [specimen NHM_823], pre-staining) <bold>B</bold> Lab image, dorsal anterior (holotype, faded stain, h = prostomial horns, pe = peristomial ring) <bold>C</bold> Lab image, dorsal segments, quadriannulate chaetigers (holotype, faded stain) <bold>D</bold> Lab image, ventral segments (holotype, faded stain, vm = ventral midline) <bold>E</bold> Lab image, ventral anterior, (holotype, pre-staining) <bold>F</bold> Lab image, mid-body parapodia (holotype, shirlastained, dc = dorsal cirrus, vc = ventral cirrus, ip = interramal papilla) <bold>G</bold> Lab image, detail of dorsal cirrus (paratype NHM_684, ig = internal gland) <bold>H</bold> Lab image, detail of hirstute notopodial spines on chaetiger 1 (paratype NHM_684, ig = internal gland) <bold>I</bold> Lab image, detail of capillary and lyrate chaetae (paratype NHM_684) <bold>J</bold> Lab images, posterior (paratype NHM_684, [bottom-left panel], ac = anal cirri, ig = internal gland). Morphological features in plates <bold>B–D, F, G, H</bold> have been outlined with a fine white or black line to improve clarity of those features. Scale bars: 1 mm (<bold>A, E</bold>); 50 μm (<bold>G</bold>); 25 μm (<bold>H, I</bold>); 100 μm (<bold>J</bold>).</p></caption><graphic xmlns:xlink="http://www.w3.org/1999/xlink" xlink:href="zookeys-883-001-g024.jpg" position="float" orientation="portrait" xlink:type="simple" id="oo_350276.jpg"><uri content-type="original_file" xlink:type="simple">https://binary.pensoft.net/fig/350276</uri></graphic></fig><fig id="F25" position="float" orientation="portrait"><object-id xmlns:xlink="http://www.w3.org/1999/xlink" content-type="doi" xlink:type="simple">10.3897/zookeys.883.36193.figure25</object-id><object-id xmlns:xlink="http://www.w3.org/1999/xlink" content-type="arpha" xlink:type="simple">B23A2C0A-5749-5EB3-9A5A-1C362D30A911</object-id><label>Figure 25.</label><caption><p><italic><tp:taxon-name><tp:taxon-name-part taxon-name-part-type="genus" reg="Oligobregma">Oligobregma</tp:taxon-name-part> <tp:taxon-name-part taxon-name-part-type="species" reg="brasierae">brasierae</tp:taxon-name-part></tp:taxon-name></italic> sp. nov. <bold>A</bold> Live image, whole specimen, ventral view (holotype [specimen NHM_823]) <bold>B</bold> Live image, whole specimen, dorsal view (paratype NHM_684) <bold>C</bold> Live image, dorsal anterior, with prostomial features outlined in a fine white line(paratype NHM_684, h = prostomial horns, pe = peristomial ring).</p></caption><graphic xmlns:xlink="http://www.w3.org/1999/xlink" xlink:href="zookeys-883-001-g025.jpg" position="float" orientation="portrait" xlink:type="simple" id="oo_350277.jpg"><uri content-type="original_file" xlink:type="simple">https://binary.pensoft.net/fig/350277</uri></graphic></fig><p>Anterior body segments smooth, no obvious annulation of raised pads detected (even after staining) (Fig. <xref ref-type="fig" rid="F24">24B</xref>); annulation becomes most distinct in narrow, posterior part of the body, where segments quadriannulate (Fig. <xref ref-type="fig" rid="F24">24C</xref>). Venter with prominent ventral midline from chaetiger 2 composed of a row of large pads within a groove (Fig. <xref ref-type="fig" rid="F24">24D</xref>). Branchiae absent.</p><p>Prostomium broadly rounded anteriorly, weakly expanded laterally, narrowing posteriorly; with two short, rounded lobes (horns) emerging anterolaterally from anterior prostomial margin (Figs <xref ref-type="fig" rid="F24">24B</xref>, <xref ref-type="fig" rid="F25">25C</xref>). Eyes absent. Proboscis observed as a soft, smooth sac-like structure (Fig. <xref ref-type="fig" rid="F24">24E</xref>). Peristomium forming a smooth large ring around prostomium dorso-laterally, interrupted middorsally (Figs <xref ref-type="fig" rid="F24">24B</xref>, <xref ref-type="fig" rid="F25">25C</xref>), ventrally obscured by extended proboscis in holotype.</p><p>Parapodia biramous; inconspicuous in chaetigers 1–7, becoming longer posteriorly and prominent from around chaetiger 14. Tiny dorsal cirri detectable from chaetigers 14 in holotype, whereas ventral cirri occur from chaetiger 15 where well developed; both cirri large on subsequent segments; conical with broad base (Fig. <xref ref-type="fig" rid="F24">24F</xref>); without pigmentation; both dorsal and ventral cirri with detectable gold-pigmented internal glands (Fig. <xref ref-type="fig" rid="F24">24G</xref>). Interramal papilla present, inconspicuous in anterior parapodia (only observed upon staining), well developed in posterior parapodia Fig. <xref ref-type="fig" rid="F24">24F</xref>).</p><p>Curved acicular spines present in notopodia and neuropodia on chaetigers 1–4 (Fig. <xref ref-type="fig" rid="F24">24H</xref>). Notopodia with about 20 spines arranged in two rows in chaetigers 1 and 2, and with about 10 spines arranged in one row in chaetigers 3 and 4, spines accompanied posteriorly by single row of capillaries; neuropodial spines fewer in numbers arranged irregularly. Spines slightly curved, narrowing to slender elongated tip (Fig. <xref ref-type="fig" rid="F24">24H</xref>). Short spinous chaetae anterior to spines not observed. Subsequent chaetigers with long thin capillaries in both rami. Lyrate chaetae from chaetiger 5, in both rami, positioned anteriorly to capillaries. Lyrate chaetae short, with unequal tynes bearing short bristles (Fig. <xref ref-type="fig" rid="F24">24I</xref>), numbering two or three per noto- and neuropodium in anterior segments and up to six in posterior segments.</p><p>Single achaetigerous ring subsequent to the last chaetiger. Pygidium missing in holotype, but observed in paratypes; broad, triannulated, distally broadly rounded lobe; with few terminal, short anal cirri still attached in paratype NHM_684 (Fig. <xref ref-type="fig" rid="F24">24J</xref>).</p><p>Morphological variation: Some variability was noticed between different sized specimens. In the slightly bigger holotype (NHM_823) the spines can be observed on chaetigers 1–4 in both rami, and the dorsal cirri can be detected from chaetiger 14. In the smaller paratype (NHM_684), the spines cannot be unambiguously confirmed in ch. 4, particularly in neuropodia and dorsal cirrus can be detected from chaetiger 13.</p></tp:treatment-sec><tp:treatment-sec sec-type="Genetic data" id="SECID0EVTCK"><title>Genetic data.</title><p>GenBank <ext-link xmlns:xlink="http://www.w3.org/1999/xlink" ext-link-type="gen" xlink:href="MN217422" xlink:type="simple">MN217422</ext-link>-<ext-link xmlns:xlink="http://www.w3.org/1999/xlink" ext-link-type="gen" xlink:href="MN217427" xlink:type="simple">MN217427</ext-link> for 16S, <ext-link xmlns:xlink="http://www.w3.org/1999/xlink" ext-link-type="gen" xlink:href="MN217498" xlink:type="simple">MN217498</ext-link> for 18S and <ext-link xmlns:xlink="http://www.w3.org/1999/xlink" ext-link-type="gen" xlink:href="MN217517" xlink:type="simple">MN217517</ext-link> for COI. This species is genetically identical or very similar to sequences published in <xref ref-type="bibr" rid="B49">Janssen et al. (2015)</xref>, with K2P values ranging from 0.0–0.003 between <italic><tp:taxon-name><tp:taxon-name-part taxon-name-part-type="genus" reg="Oligobregma">O.</tp:taxon-name-part> <tp:taxon-name-part taxon-name-part-type="species" reg="brasierae">brasierae</tp:taxon-name-part></tp:taxon-name></italic> and the already published sequences with accession numbers <ext-link xmlns:xlink="http://www.w3.org/1999/xlink" ext-link-type="gen" xlink:href="KJ736359" xlink:type="simple">KJ736359</ext-link>–<ext-link xmlns:xlink="http://www.w3.org/1999/xlink" ext-link-type="gen" xlink:href="KJ736363" xlink:type="simple">KJ736363</ext-link>. The three <italic><tp:taxon-name><tp:taxon-name-part taxon-name-part-type="genus" reg="Oligobregma">Oligobregma</tp:taxon-name-part></tp:taxon-name></italic> species in this study form a well-supported clade in our phylogenetic analyses, with <italic><tp:taxon-name><tp:taxon-name-part taxon-name-part-type="genus" reg="Oligobregma">Oligobregma</tp:taxon-name-part> <tp:taxon-name-part taxon-name-part-type="species" reg="brasierae">brasierae</tp:taxon-name-part></tp:taxon-name></italic> sp. nov. as sister to <italic><tp:taxon-name><tp:taxon-name-part taxon-name-part-type="genus" reg="Oligobregma">Oligobregma</tp:taxon-name-part> <tp:taxon-name-part taxon-name-part-type="species" reg="tani">tani</tp:taxon-name-part></tp:taxon-name></italic> sp. nov. (Fig. <xref ref-type="fig" rid="F32">32</xref>).</p></tp:treatment-sec><tp:treatment-sec sec-type="remarks" id="SECID0EJWCK"><title>Remarks.</title><p>Currently, there are nine valid species assigned to the genus <italic><tp:taxon-name><tp:taxon-name-part taxon-name-part-type="genus" reg="Oligobregma">Oligobregma</tp:taxon-name-part></tp:taxon-name></italic> (<xref ref-type="bibr" rid="B81">Read and Fauchald 2018b</xref>), with <italic><tp:taxon-name><tp:taxon-name-part taxon-name-part-type="genus" reg="Ophelina">O.</tp:taxon-name-part> <tp:taxon-name-part taxon-name-part-type="species" reg="blakei">blakei</tp:taxon-name-part></tp:taxon-name></italic> Schüller &amp; Hilbig, 2007 considered a nomen dubium. All three <italic><tp:taxon-name><tp:taxon-name-part taxon-name-part-type="genus" reg="Oligobregma">Oligobregma</tp:taxon-name-part></tp:taxon-name></italic> species from the ABYSSLINE material can be easily distinguished from those that have acicular spines in two (<italic><tp:taxon-name><tp:taxon-name-part taxon-name-part-type="genus" reg="Ophelina">O.</tp:taxon-name-part> <tp:taxon-name-part taxon-name-part-type="species" reg="pseudocollare">pseudocollare</tp:taxon-name-part></tp:taxon-name></italic> Schüller &amp; Hilbig, 2007, <italic><tp:taxon-name><tp:taxon-name-part taxon-name-part-type="genus" reg="Ophelina">O.</tp:taxon-name-part> <tp:taxon-name-part taxon-name-part-type="species" reg="oculata">oculata</tp:taxon-name-part></tp:taxon-name></italic> Kudenov &amp; Blake, 1978) or three (<italic><tp:taxon-name><tp:taxon-name-part taxon-name-part-type="genus" reg="Ophelina">O.</tp:taxon-name-part> <tp:taxon-name-part taxon-name-part-type="species" reg="mucronata">mucronata</tp:taxon-name-part></tp:taxon-name></italic> Blake, 2015, <italic><tp:taxon-name><tp:taxon-name-part taxon-name-part-type="genus" reg="Ophelina">O.</tp:taxon-name-part> <tp:taxon-name-part taxon-name-part-type="species" reg="aciculata">aciculata</tp:taxon-name-part></tp:taxon-name></italic> (Hartman, 1965), <italic><tp:taxon-name><tp:taxon-name-part taxon-name-part-type="genus" reg="Ophelina">O.</tp:taxon-name-part> <tp:taxon-name-part taxon-name-part-type="species" reg="collare">collare</tp:taxon-name-part></tp:taxon-name></italic> (Levenstein, 1975), <italic><tp:taxon-name><tp:taxon-name-part taxon-name-part-type="genus" reg="Ophelina">O.</tp:taxon-name-part> <tp:taxon-name-part taxon-name-part-type="species" reg="notiale">notiale</tp:taxon-name-part></tp:taxon-name></italic> Blake, 1981) anterior chaetigers only.</p><p>More specifically, <italic><tp:taxon-name><tp:taxon-name-part taxon-name-part-type="genus" reg="Oligobregma">Oligobregma</tp:taxon-name-part> <tp:taxon-name-part taxon-name-part-type="species" reg="simplex">simplex</tp:taxon-name-part></tp:taxon-name></italic> Kudenov &amp; Blake, 1978, <italic><tp:taxon-name><tp:taxon-name-part taxon-name-part-type="genus" reg="Oligobregma">O.</tp:taxon-name-part> <tp:taxon-name-part taxon-name-part-type="species" reg="lonchochaeta">lonchochaeta</tp:taxon-name-part></tp:taxon-name></italic> Detinova, 1985 and <italic><tp:taxon-name><tp:taxon-name-part taxon-name-part-type="genus" reg="Oligobregma">O.</tp:taxon-name-part> <tp:taxon-name-part taxon-name-part-type="species" reg="quadrispinosa">quadrispinosa</tp:taxon-name-part></tp:taxon-name></italic> Schüller &amp; Hilbig, 2007 share the presence of spines in chaetigers 1–4 with <italic><tp:taxon-name><tp:taxon-name-part taxon-name-part-type="genus" reg="Ophelina">O.</tp:taxon-name-part> <tp:taxon-name-part taxon-name-part-type="species" reg="brasieri">brasieri</tp:taxon-name-part></tp:taxon-name></italic> sp. nov., as well as having relatively large posterior dorsal and ventral cirri. <italic><tp:taxon-name><tp:taxon-name-part taxon-name-part-type="genus" reg="Oligobregma">Oligobregma</tp:taxon-name-part> <tp:taxon-name-part taxon-name-part-type="species" reg="simplex">simplex</tp:taxon-name-part></tp:taxon-name></italic> is a shallow water species (Western Port, Victoria, Australia, 11 m) and, while similar in size (5 mm long), it has a greater number of chaetigers (43 versus 26 in UKSR species) and more posterior appearance of dorsal and ventral cirri (on ch. 20–22 versus ch. 13–15). <italic><tp:taxon-name><tp:taxon-name-part taxon-name-part-type="genus" reg="Oligobregma">Oligobregma</tp:taxon-name-part> <tp:taxon-name-part taxon-name-part-type="species" reg="lonchochaeta">lonchochaeta</tp:taxon-name-part></tp:taxon-name></italic> has been described from a single, incomplete specimen from the abyssal North Atlantic, but its description is brief, not including the observation on the appearance of dorsal and ventral cirri, and there are no DNA data. <xref ref-type="bibr" rid="B20">Detinova (1985)</xref> differentiated her species from <italic><tp:taxon-name><tp:taxon-name-part taxon-name-part-type="genus" reg="Oligobregma">O.</tp:taxon-name-part> <tp:taxon-name-part taxon-name-part-type="species" reg="simplex">simplex</tp:taxon-name-part></tp:taxon-name></italic> by having first four chaetigers triannulate rather than uniannulate. However, there appears to be a typographical mistake in description of <italic><tp:taxon-name><tp:taxon-name-part taxon-name-part-type="genus" reg="Oligobregma">O.</tp:taxon-name-part> <tp:taxon-name-part taxon-name-part-type="species" reg="simplex">simplex</tp:taxon-name-part></tp:taxon-name></italic> by <xref ref-type="bibr" rid="B55">Kudenov and Blake (1978)</xref>, as the authors state: “Body segments are annulated as follows: chaetigers 1–12 are uniannulate; 3–4 biannulate; 5–12 (? or 15) quadriannulate.” It is likely that chaetigers 1 and 2 not 1 to 12 are uniannulate. <italic><tp:taxon-name><tp:taxon-name-part taxon-name-part-type="genus" reg="Oligobregma">Oligobregma</tp:taxon-name-part> <tp:taxon-name-part taxon-name-part-type="species" reg="quadrispinosa">quadrispinosa</tp:taxon-name-part></tp:taxon-name></italic> has been described from the lower bathyal and abyssal Southern Ocean (Scotia and Weddell Seas, in 2258–4069 m) and is most similar to UKSR species in possessing similar number of chaetigers (<italic>n</italic> = 28) and podial cirri can be also detected from around chaetiger 13 and 14 [(estimated from the drawing provided in the original description by <xref ref-type="bibr" rid="B88">Schüller and Hilbig (2007)</xref>]. However, the new species possess spines in both rami of chaetigers 1–4, while <italic><tp:taxon-name><tp:taxon-name-part taxon-name-part-type="genus" reg="Oligobregma">O.</tp:taxon-name-part> <tp:taxon-name-part taxon-name-part-type="species" reg="quadrispinosa">quadrispinosa</tp:taxon-name-part></tp:taxon-name></italic> has spines in notopodia only according to <xref ref-type="bibr" rid="B88">Schüller and Hilbig (2007)</xref>.</p></tp:treatment-sec><tp:treatment-sec sec-type="ecology" id="SECID0EQ4CK"><title>Ecology.</title><p>Found in polymetallic nodule province of the eastern CCZ.</p></tp:treatment-sec><tp:treatment-sec sec-type="etymology" id="SECID0EV4CK"><title>Etymology.</title><p>Named in honor of Madeleine Brasier, member of the science party of the ABYSSLINE AB02 cruise onboard the RV <italic>Thomas G. Thompson</italic>.</p></tp:treatment-sec><tp:treatment-sec><!--Section generated to contain objects referenced in tp:taxon-treatment.--><fig id="F32" position="float" orientation="portrait"><object-id xmlns:xlink="http://www.w3.org/1999/xlink" content-type="doi" xlink:type="simple">10.3897/zookeys.883.36193.figure32</object-id><object-id xmlns:xlink="http://www.w3.org/1999/xlink" content-type="arpha" xlink:type="simple">9814B774-146F-54F2-A8C8-B71526ED8755</object-id><label>Figure 32.</label><caption><p>Phylogenetic analysis of <tp:taxon-name><tp:taxon-name-part taxon-name-part-type="genus" reg="Scalibregmatidae">Scalibregmatidae</tp:taxon-name-part></tp:taxon-name> and <tp:taxon-name><tp:taxon-name-part taxon-name-part-type="family">Travisiidae</tp:taxon-name-part></tp:taxon-name>. 50% majority rule tree from the Bayesian analyses using 18S and 16S, with posterior probability values on nodes. Twenty taxa from GenBank were included, and <tp:taxon-name><tp:taxon-name-part taxon-name-part-type="family">Opheliidae</tp:taxon-name-part></tp:taxon-name> was chosen as outgroup following the annelid phylogeny of <xref ref-type="bibr" rid="B97">Weigert and Bleidorn (2016)</xref>.</p></caption><graphic xmlns:xlink="http://www.w3.org/1999/xlink" xlink:href="zookeys-883-001-g032.jpg" position="float" orientation="portrait" xlink:type="simple" id="oo_350284.jpg"><uri content-type="original_file" xlink:type="simple">https://binary.pensoft.net/fig/350284</uri></graphic></fig></tp:treatment-sec><ref-list><ref id="B49"><mixed-citation xmlns:xlink="http://www.w3.org/1999/xlink" xlink:type="simple"><person-group><name name-style="western"><surname>Janssen</surname><given-names>A</given-names></name><name name-style="western"><surname>Kaiser</surname><given-names>S</given-names></name><name name-style="western"><surname>Meissner</surname><given-names>K</given-names></name><name name-style="western"><surname>Brenke</surname><given-names>N</given-names></name><name name-style="western"><surname>Menot</surname><given-names>L</given-names></name><name name-style="western"><surname>Martínez Arbizu</surname><given-names>P</given-names></name></person-group> (<year>2015</year>) A reverse taxonomic approach to assess macrofaunal distribution patterns in abyssal Pacific polymetallic nodule fields. PLoS ONE 10: e0117790. <ext-link xlink:type="simple" ext-link-type="doi" xlink:href="10.1371/journal.pone.0117790">https://doi.org/10.1371/journal.pone.0117790</ext-link></mixed-citation></ref><ref id="B97"><mixed-citation xmlns:xlink="http://www.w3.org/1999/xlink" xlink:type="simple"><person-group><name name-style="western"><surname>Weigert</surname><given-names>A</given-names></name><name name-style="western"><surname>Bleidorn</surname><given-names>C</given-names></name></person-group> (<year>2016</year>) Current status of annelid phylogeny. Organisms, Diversity and Evolution 16(2) 345–362. <ext-link xlink:type="simple" ext-link-type="doi" xlink:href="10.1007/s13127-016-0265-7">https://doi.org/10.1007/s13127-016-0265-7</ext-link></mixed-citation></ref><ref id="B81"><mixed-citation xmlns:xlink="http://www.w3.org/1999/xlink" xlink:type="simple"><person-group><name name-style="western"><surname>Read</surname><given-names>G</given-names></name><name name-style="western"><surname>Fauchald</surname><given-names>K</given-names></name></person-group> (<year>2018b</year>) World <tp:taxon-name><tp:taxon-name-part taxon-name-part-type="class">Polychaeta</tp:taxon-name-part></tp:taxon-name> database. <italic><tp:taxon-name><tp:taxon-name-part taxon-name-part-type="genus">Oligobregma</tp:taxon-name-part></tp:taxon-name></italic> Kudenov &amp; Blake, 1978. World Register of Marine Species. <ext-link xlink:type="simple" ext-link-type="uri" xlink:href="http://www.marinespecies.org/aphia.php?p=taxdetails%26id=324770">http://www.marinespecies.org/aphia.php?p=taxdetails&amp;id=324770</ext-link> [Accessed on: 2018-5-10]</mixed-citation></ref><ref id="B20"><mixed-citation xmlns:xlink="http://www.w3.org/1999/xlink" xlink:type="simple"><person-group><name name-style="western"><surname>Detinova</surname><given-names>NN</given-names></name></person-group> (<year>1985</year>) <article-title>Многощетинковые черви хребта Рейкъянес (Северная Атлантика) [Polychaetous worms from the Reykjanes Ridge (the North Atlantic). Bottom Fauna from Mid-Ocean Rises in the North Atlantic. Donnayafauna Otkryto. Okeanicheskikh. Podnyatij. Severnaya. Atlantika]. Trudy Instituta Okeanologii im. P.P.</article-title><source>Shirshova</source><volume>120</volume>: <fpage>96</fpage>–<lpage>136</lpage>. [in Russian]</mixed-citation></ref><ref id="B55"><mixed-citation xmlns:xlink="http://www.w3.org/1999/xlink" xlink:type="simple"><person-group><name name-style="western"><surname>Kudenov</surname><given-names>JD</given-names></name><name name-style="western"><surname>Blake</surname><given-names>JA</given-names></name></person-group> (<year>1978</year>) <article-title>A review of the genera and species of the <tp:taxon-name><tp:taxon-name-part taxon-name-part-type="family">Scalibregmidae</tp:taxon-name-part></tp:taxon-name> (<tp:taxon-name><tp:taxon-name-part taxon-name-part-type="class">Polychaeta</tp:taxon-name-part></tp:taxon-name>) with descriptions of one new genus and three new species from Australia.</article-title><source>Journal of Natural History</source><volume>12</volume>: <fpage>427</fpage>–<lpage>444</lpage>. <ext-link xlink:type="simple" ext-link-type="doi" xlink:href="10.1080/00222937800770291">https://doi.org/10.1080/00222937800770291</ext-link></mixed-citation></ref><ref id="B88"><mixed-citation xmlns:xlink="http://www.w3.org/1999/xlink" xlink:type="simple"><person-group><name name-style="western"><surname>Schüller</surname><given-names>M</given-names></name><name name-style="western"><surname>Hilbig</surname><given-names>B</given-names></name></person-group> (<year>2007</year>) <article-title>Three new species of the genus <italic><tp:taxon-name><tp:taxon-name-part taxon-name-part-type="genus">Oligobregma</tp:taxon-name-part></tp:taxon-name></italic> (<tp:taxon-name><tp:taxon-name-part taxon-name-part-type="class">Polychaeta</tp:taxon-name-part></tp:taxon-name>, <tp:taxon-name><tp:taxon-name-part taxon-name-part-type="genus">Scalibregmatidae</tp:taxon-name-part></tp:taxon-name>) from the Scotia and Weddell Seas (Antarctica).</article-title><source>Zootaxa</source><volume>1391</volume>: <fpage>35</fpage>–<lpage>45</lpage>. <ext-link xlink:type="simple" ext-link-type="doi" xlink:href="10.11646/zootaxa.1391.1.2">https://doi.org/10.11646/zootaxa.1391.1.2</ext-link></mixed-citation></ref></ref-list></tp:taxon-treatment>
