# Supplementary material for: Abyssal fauna of polymetallic nodule exploration areas, eastern Clarion-Clipperton Zone, central Pacific Ocean: Annelida: Capitellidae, Opheliidae, Scalibregmatidae, and Travisiidae
Source: Zookeys. 2019 Oct 28;883:1–82. doi: 10.3897/zookeys.883.36193 (PMC6828828; doi:10.3897/zookeys.883.36193)
Supplement: XML Treatment for Oligobregma tani [file zookeys.883.36193-treatment25.xml]

<!DOCTYPE tp:taxon-treatment
  PUBLIC "-//TaxonX//DTD Taxonomic Treatment Publishing DTD v0 20100105//EN" "tax-treatment-NSO.dtd">
<tp:taxon-treatment xmlns:tp="http://www.plazi.org/taxpub"><tp:treatment-meta><kwd-group><label>Taxon classification</label><kwd><named-content xmlns:xlink="http://www.w3.org/1999/xlink" content-type="kingdom">Animalia</named-content></kwd><kwd><named-content xmlns:xlink="http://www.w3.org/1999/xlink" content-type="order">Capitellida</named-content></kwd><kwd><named-content xmlns:xlink="http://www.w3.org/1999/xlink" content-type="family">Capitellidae</named-content></kwd></kwd-group><mixed-citation publication-type="journal"><person-group><name><surname>Wiklund</surname><given-names>Helena</given-names></name><name><surname>Neal</surname><given-names>Lenka</given-names></name><name><surname>Glover</surname><given-names>Adrian G.</given-names></name><name><surname>Drennan</surname><given-names>Regan</given-names></name><name><surname>Muriel Rabone</surname><given-names/></name><name><surname>Dahlgren</surname><given-names>Thomas G.</given-names></name></person-group><article-title>Abyssal fauna of polymetallic nodule exploration areas, eastern Clarion-Clipperton Zone, central Pacific Ocean: <tp:taxon-name><tp:taxon-name-part taxon-name-part-type="phylum">Annelida</tp:taxon-name-part></tp:taxon-name>: <tp:taxon-name><tp:taxon-name-part taxon-name-part-type="family">Capitellidae</tp:taxon-name-part></tp:taxon-name>, <tp:taxon-name><tp:taxon-name-part taxon-name-part-type="family">Opheliidae</tp:taxon-name-part></tp:taxon-name>, <tp:taxon-name><tp:taxon-name-part taxon-name-part-type="genus" reg="Scalibregmatidae">Scalibregmatidae</tp:taxon-name-part></tp:taxon-name>, and <tp:taxon-name><tp:taxon-name-part taxon-name-part-type="family">Travisiidae</tp:taxon-name-part></tp:taxon-name></article-title><source>Zookeys</source><day>28</day><month>10</month><year>2019</year><volume>883</volume><fpage>1</fpage><lpage>82</lpage><pub-id pub-id-type="doi">10.3897/zookeys.883.36193</pub-id></mixed-citation></tp:treatment-meta><tp:nomenclature><tp:taxon-name><object-id xmlns:xlink="http://www.w3.org/1999/xlink" content-type="arpha" xlink:type="simple">30598BA5-EF78-5686-9C12-AF76FA98A389</object-id>
              <tp:taxon-name-part taxon-name-part-type="genus" reg="Oligobregma">Oligobregma</tp:taxon-name-part>
              <tp:taxon-name-part taxon-name-part-type="species" reg="tani">tani</tp:taxon-name-part>
              <object-id xmlns:xlink="http://www.w3.org/1999/xlink" content-type="zoobank" xlink:type="simple">http://zoobank.org/EB95F031-2A2D-449D-8F2A-114EC628C9D2</object-id>
            </tp:taxon-name><tp:taxon-status xmlns:xlink="http://www.w3.org/1999/xlink" xlink:type="simple">sp. nov.</tp:taxon-status><xref ref-type="fig" rid="F26">Fig. 26A–J</xref></tp:nomenclature><tp:treatment-sec sec-type="material" id="SECID0EJ6CK"><title>Material examined.</title><p>NHM_773A (<bold>paratype</bold>) NHMUK ANEA 2019.7156, coll. 20 Feb. 2015, <named-content xmlns:xlink="http://www.w3.org/1999/xlink" content-type="dwc:verbatimCoordinates" xlink:type="simple"><named-content content-type="geo-json" specific-use="{&#34;type&#34;:&#34;Point&#34;,&#34;coordinates&#34;:[-116.604167,12.537167]}" id="NCID0EU6CK" xlink:type="simple">12°32.23N, 116°36.25W</named-content></named-content>, 4425 m <ext-link xmlns:xlink="http://www.w3.org/1999/xlink" xlink:type="simple" ext-link-type="uri" xlink:href="http://data.nhm.ac.uk/object/4b673a6a-9090-4c24-a4eb-231190507b60">http://data.nhm.ac.uk/object/4b673a6a-9090-4c24-a4eb-231190507b60</ext-link>; NHM_1454 <bold>(holotype)</bold> NHMUK ANEA 2019.7157, coll. 03 Mar. 2015, <named-content xmlns:xlink="http://www.w3.org/1999/xlink" content-type="dwc:verbatimCoordinates" xlink:type="simple"><named-content content-type="geo-json" specific-use="{&#34;type&#34;:&#34;Point&#34;,&#34;coordinates&#34;:[-116.612833,12.454333]}" id="NCID0EDADK" xlink:type="simple">12°27.26N, 116°36.77W</named-content></named-content>, 4137 m <ext-link xmlns:xlink="http://www.w3.org/1999/xlink" xlink:type="simple" ext-link-type="uri" xlink:href="http://data.nhm.ac.uk/object/67d3f58a-9c13-423e-93b7-3ddcf98a361e">http://data.nhm.ac.uk/object/67d3f58a-9c13-423e-93b7-3ddcf98a361e</ext-link>; NHM_1480J NHMUK ANEA 2019.7158, coll. 03 Mar. 2015, <named-content xmlns:xlink="http://www.w3.org/1999/xlink" content-type="dwc:verbatimCoordinates" xlink:type="simple"><named-content content-type="geo-json" specific-use="{&#34;type&#34;:&#34;Point&#34;,&#34;coordinates&#34;:[-116.612833,12.454333]}" id="NCID0EQADK" xlink:type="simple">12°27.26N, 116°36.77W</named-content></named-content>, 4137 m <ext-link xmlns:xlink="http://www.w3.org/1999/xlink" xlink:type="simple" ext-link-type="uri" xlink:href="http://data.nhm.ac.uk/object/d47f17aa-c0c1-44f0-a448-d3f3c395fc47">http://data.nhm.ac.uk/object/d47f17aa-c0c1-44f0-a448-d3f3c395fc47</ext-link>; NHM_1665 (<bold>paratype</bold>) NHMUK ANEA 2019.7159, coll. 10 Mar. 2015, <named-content xmlns:xlink="http://www.w3.org/1999/xlink" content-type="dwc:verbatimCoordinates" xlink:type="simple"><named-content content-type="geo-json" specific-use="{&#34;type&#34;:&#34;Point&#34;,&#34;coordinates&#34;:[-116.681000,12.363500]}" id="NCID0E6ADK" xlink:type="simple">12°21.81N, 116°40.86W</named-content></named-content>, 4233 m <ext-link xmlns:xlink="http://www.w3.org/1999/xlink" xlink:type="simple" ext-link-type="uri" xlink:href="http://data.nhm.ac.uk/object/eca166ae-3fe0-4367-860f-08c7410165dd">http://data.nhm.ac.uk/object/eca166ae-3fe0-4367-860f-08c7410165dd</ext-link>.</p></tp:treatment-sec><tp:treatment-sec sec-type="type locality" id="SECID0EJBDK"><title>Type locality.</title><p>Pacific Ocean, CCZ, <named-content xmlns:xlink="http://www.w3.org/1999/xlink" content-type="dwc:verbatimCoordinates" xlink:type="simple"><named-content content-type="geo-json" specific-use="{&#34;type&#34;:&#34;Point&#34;,&#34;coordinates&#34;:[-116.612833,12.454333]}" id="NCID0ESBDK" xlink:type="simple">12°27.26N, 116°36.77W</named-content></named-content>, depth 4137 m, in mud between polymetallic nodules.</p></tp:treatment-sec><tp:treatment-sec sec-type="description" id="SECID0EXBDK"><title>Description.</title><p>Small species, represented by four posteriorly incomplete specimens, 4–4.5 mm long and 0.4–0.7 mm wide. Holotype posteriorly incomplete, but otherwise in good condition, 4.5 mm long and 0.7 mm wide at the widest point for 18 chaetigers long fragment. Colour in alcohol creamy white, without body pigment (Fig. <xref ref-type="fig" rid="F26">26A</xref>); live specimens semi-translucent (Fig. <xref ref-type="fig" rid="F26">26B</xref>). Anterior body segments appears smooth, annulation of raised pads detected best upon staining (Fig. <xref ref-type="fig" rid="F26">26C–E</xref>) revealing chaetigers 1–4 with two transverse rows of relatively large lobes; subsequent chaetigers may be tri-annulate, but epithelium with mostly with wrinkled appearance till end of fragment (chaetiger 18) (Fig. <xref ref-type="fig" rid="F26">26B–E</xref>).Ventral midline on venter not too prominent, from chaetiger 2, composed of a row of large pads within a groove (Fig. <xref ref-type="fig" rid="F26">26E</xref>). Branchiae absent.</p><fig id="F26" position="float" orientation="portrait"><object-id xmlns:xlink="http://www.w3.org/1999/xlink" content-type="doi" xlink:type="simple">10.3897/zookeys.883.36193.figure26</object-id><object-id xmlns:xlink="http://www.w3.org/1999/xlink" content-type="arpha" xlink:type="simple">E7313DA2-27B7-5663-B294-2776AC7946C3</object-id><label>Figure 26.</label><caption><p><italic><tp:taxon-name><tp:taxon-name-part taxon-name-part-type="genus" reg="Oligobregma">Oligobregma</tp:taxon-name-part> <tp:taxon-name-part taxon-name-part-type="species" reg="tani">tani</tp:taxon-name-part></tp:taxon-name></italic> sp. nov. holotype (specimen NHM_1454). <bold>A</bold> Lab image, whole specimen (pre-stain,) <bold>B</bold> Live image, whole specimen <bold>C</bold> Lab image, dorsal anterior, (stained, h = prostomial horns, pe = peristomial ring) <bold>D</bold> Lab image, lateral anterior, (stained, h = prostomial horns, pe = peristomial ring) <bold>E</bold> Lab image, ventral anterior, (stained, vm = ventral midline) <bold>F</bold> Lab image, mid-body parapodia (faded stain, dc = dorsal cirrus, vc = ventral cirrus, ip = interramal papilla) <bold>G</bold> Lab image, detail of dorsal cirrus, with no internal gland visible (dc = dorsal cirrus) <bold>H</bold> Lab image, detail of hirsute spines on notopodia on chaetiger 1 ([left panel]) <bold>I</bold> Lab image, detail of capillary and lyrate chaetae on chaetiger 12 <bold>J</bold> Lab image, detail lyrate chaetae. Morphological features in plates <bold>F, G</bold> have been outlined with a fine white line to improve clarity of those features. Scale bars: 0.5 mm (<bold>A, C, E</bold>); 50 μm (<bold>G–I</bold>).</p></caption><graphic xmlns:xlink="http://www.w3.org/1999/xlink" xlink:href="zookeys-883-001-g026.jpg" position="float" orientation="portrait" xlink:type="simple" id="oo_350278.jpg"><uri content-type="original_file" xlink:type="simple">https://binary.pensoft.net/fig/350278</uri></graphic></fig><p>Prostomium broad (wider than long), nearly oval; with two very prominent, distinctly rounded lobes (horns) emerging from anterior prostomial margin (Fig. <xref ref-type="fig" rid="F26">26C, D</xref>). Eyes absent. Peristomium forming a large smooth ring around prostomium dorso-laterally, with narrow interruption middorsally (Fig. <xref ref-type="fig" rid="F26">26C, D</xref>). Mouth obscured by everted proboscis in holotype, which is observed as soft inflated sac (Fig. <xref ref-type="fig" rid="F26">26E</xref>).</p><p>Parapodia biramous; inconspicuous in chaetigers 1–14, becoming conical and prominent from around chaetiger 15. Tiny dorsal cirri detectable from chaetiger 13 in holotype, whereas ventral cirri occur from chaetiger 15; both cirri best developed from chaetigers 16 and 17, remaining small and conical (less than 1/2 the size of corresponding podial lobes) (Fig. <xref ref-type="fig" rid="F26">26F</xref>); without pigmentation; internal glands not detected in few cirri present (Fig. <xref ref-type="fig" rid="F26">26G</xref>). Interramal papilla present, well developed from chaetiger 15 (Fig. <xref ref-type="fig" rid="F26">26</xref>).</p><p>Curved acicular spines present in notopodia only on chaetigers 1‒4 (Fig. <xref ref-type="fig" rid="F26">26H</xref>); spines in chaetiger 4 transitional between distinct spines and capillaries. Notopodia with about 14 spines arranged in two rows in chaetigers 1and 2 and with about five spines arranged in one row in chaetigers 3 and 4; spines accompanied posteriorly by single row of capillaries. Spines in chaetigers 1–3 curved, straw-coloured, with hirsute shaft, narrowing to slender, elongated and hirsute tip (Fig. <xref ref-type="fig" rid="F26">26H</xref>); spines in chaetiger 4 transitional, more slender and straighter than in chaetigers 1–3, but with hirsute shafts and shorter unlike accompanying capillaries. Short spinous chaetae anterior to spines not observed. Subsequent chaetigers with long thin capillaries in both rami, but very few present (Fig. <xref ref-type="fig" rid="F26">26I</xref>). Lyrate chaetae likely from chaetiger 5 in both rami, where very short and difficult to observe; best observed from chaetiger 8; accompanied by very few capillaries. Lyrate chaetae initially short but becoming longer and very prominent from around chaetiger 8; with unequal tynes bearing short bristles (Fig. <xref ref-type="fig" rid="F26">26I, J</xref>), numbering up to 5 or 6 in each ramus. The rest of the body and pygidium unknown.</p></tp:treatment-sec><tp:treatment-sec sec-type="Genetic data" id="SECID0ERFDK"><title>Genetic data.</title><p>GenBank <ext-link xmlns:xlink="http://www.w3.org/1999/xlink" ext-link-type="gen" xlink:href="MN217428" xlink:type="simple">MN217428</ext-link>–<ext-link xmlns:xlink="http://www.w3.org/1999/xlink" ext-link-type="gen" xlink:href="MN217431" xlink:type="simple">MN217431</ext-link> for 16S, <ext-link xmlns:xlink="http://www.w3.org/1999/xlink" ext-link-type="gen" xlink:href="MN217499" xlink:type="simple">MN217499</ext-link> for 18S and <ext-link xmlns:xlink="http://www.w3.org/1999/xlink" ext-link-type="gen" xlink:href="MN217518" xlink:type="simple">MN217518</ext-link>–<ext-link xmlns:xlink="http://www.w3.org/1999/xlink" ext-link-type="gen" xlink:href="MN217519" xlink:type="simple">MN217519</ext-link> for COI. This species is genetically very similar to one sequence published in <xref ref-type="bibr" rid="B49">Janssen et al. (2015)</xref>, with a K2P value of 0.008 between <italic><tp:taxon-name><tp:taxon-name-part taxon-name-part-type="genus" reg="Oligobregma">O.</tp:taxon-name-part> <tp:taxon-name-part taxon-name-part-type="species" reg="tani">tani</tp:taxon-name-part></tp:taxon-name></italic> and the already published sequence with accession number <ext-link xmlns:xlink="http://www.w3.org/1999/xlink" ext-link-type="gen" xlink:href="KJ736365" xlink:type="simple">KJ736365</ext-link>. The three <italic><tp:taxon-name><tp:taxon-name-part taxon-name-part-type="genus" reg="Oligobregma">Oligobregma</tp:taxon-name-part></tp:taxon-name></italic> species in this study form a well-supported clade, with <italic><tp:taxon-name><tp:taxon-name-part taxon-name-part-type="genus" reg="Oligobregma">Oligobregma</tp:taxon-name-part> <tp:taxon-name-part taxon-name-part-type="species" reg="tani">tani</tp:taxon-name-part></tp:taxon-name></italic> sp. nov. as sister to <italic><tp:taxon-name><tp:taxon-name-part taxon-name-part-type="genus" reg="Oligobregma">Oligobregma</tp:taxon-name-part> <tp:taxon-name-part taxon-name-part-type="species" reg="brasierae">brasierae</tp:taxon-name-part></tp:taxon-name></italic> sp. nov. in our phylogenetic analyses (Fig. <xref ref-type="fig" rid="F32">32</xref>).</p></tp:treatment-sec><tp:treatment-sec sec-type="remarks" id="SECID0EFIDK"><title>Remarks.</title><p>The UKSR-collected species is most similar to <italic><tp:taxon-name><tp:taxon-name-part taxon-name-part-type="genus" reg="Oligobregma">Oligobregma</tp:taxon-name-part> <tp:taxon-name-part taxon-name-part-type="species" reg="quadrispinosa">quadrispinosa</tp:taxon-name-part></tp:taxon-name></italic> described from abyssal Southern Ocean (<xref ref-type="bibr" rid="B88">Schüller and Hilbig 2007</xref>) in having the first four notopodia with acicular spines, lyrate chaetae from chaetiger 5 and podial cirri arising from around chaetiger 13–15. However, <italic><tp:taxon-name><tp:taxon-name-part taxon-name-part-type="genus" reg="Oligobregma">O.</tp:taxon-name-part> <tp:taxon-name-part taxon-name-part-type="species" reg="quadrispinosa">quadrispinosa</tp:taxon-name-part></tp:taxon-name></italic> differs in the following characters; spines in chaetiger 4 are prominent, stout and not hirstue, while the median and posterior chaetigers bear much larger ventral cirri. The UKSR species also has very prominent round “Mickey Mouse”-like anterior prostomial lobes (observed in all four specimens examined). For comparison with other <italic><tp:taxon-name><tp:taxon-name-part taxon-name-part-type="genus" reg="Oligobregma">Oligobregma</tp:taxon-name-part></tp:taxon-name></italic> species see Table <xref ref-type="table" rid="T3">3</xref>.</p><table-wrap id="T3" position="float" orientation="portrait"><label>Table 3.</label><caption><p>Comparison of <italic><tp:taxon-name><tp:taxon-name-part taxon-name-part-type="genus" reg="Oligobregma">Oligobregma</tp:taxon-name-part></tp:taxon-name></italic> species with spines in chaetigers 1–4, including the new UKSR-collected species. Information collected from the literature.</p></caption><table id="TID0E2ODK" rules="all"><tbody><tr><th rowspan="1" colspan="1"/><th rowspan="1" colspan="1">Distribution of spines in chaetigers 1–4</th><th rowspan="1" colspan="1">Annulation of chaetigers</th><th rowspan="1" colspan="1">Appearance of podial cirri</th><th rowspan="1" colspan="1">No. of chaetigers</th><th rowspan="1" colspan="1">Presence of furcate chaetae</th></tr><tr><td rowspan="1" colspan="1">
                      <italic><tp:taxon-name><tp:taxon-name-part taxon-name-part-type="genus" reg="Oligobregma">O.</tp:taxon-name-part> <tp:taxon-name-part taxon-name-part-type="species" reg="simplex">simplex</tp:taxon-name-part></tp:taxon-name></italic>
                    </td><td rowspan="1" colspan="1">In both rami</td><td rowspan="1" colspan="1">1–2 uni-; 3–4 bi-; 5–12 or 15 quadriannulate</td><td rowspan="1" colspan="1">Chaetigers 20–22</td><td rowspan="1" colspan="1">43 (complete)</td><td rowspan="1" colspan="1">From chaetiger 6</td></tr><tr><td rowspan="1" colspan="1">
                      <italic><tp:taxon-name><tp:taxon-name-part taxon-name-part-type="genus" reg="Oligobregma">O.</tp:taxon-name-part> <tp:taxon-name-part taxon-name-part-type="species" reg="lonchochaeta">lonchochaeta</tp:taxon-name-part></tp:taxon-name></italic>
                    </td><td rowspan="1" colspan="1">In both rami</td><td rowspan="1" colspan="1">1–4 triannulate</td><td rowspan="1" colspan="1">In posterior chaetigers, detail not given</td><td rowspan="1" colspan="1">22+ (incomplete)</td><td rowspan="1" colspan="1">In mid and posterior chaetigers</td></tr><tr><td rowspan="1" colspan="1">
                      <italic><tp:taxon-name><tp:taxon-name-part taxon-name-part-type="genus" reg="Oligobregma">O.</tp:taxon-name-part> <tp:taxon-name-part taxon-name-part-type="species" reg="quadrispinosa">quadrispinosa</tp:taxon-name-part></tp:taxon-name></italic>
                    </td><td rowspan="1" colspan="1">In notopodia only</td><td rowspan="1" colspan="1">Anterior quadriannulate; posterior with 5 annuli</td><td rowspan="1" colspan="1">Chaetigers 13–14</td><td rowspan="1" colspan="1">28 (complete)</td><td rowspan="1" colspan="1">From chaetiger 5</td></tr><tr><td rowspan="1" colspan="1"><italic><tp:taxon-name><tp:taxon-name-part taxon-name-part-type="genus" reg="Oligobregma">O.</tp:taxon-name-part> <tp:taxon-name-part taxon-name-part-type="species" reg="brasierae">brasierae</tp:taxon-name-part></tp:taxon-name></italic> sp. nov.</td><td rowspan="1" colspan="1">In both rami, spines hirsute</td><td rowspan="1" colspan="1">Anterior smooth, posterior quadriannulate</td><td rowspan="1" colspan="1">Chaetigers 13–15</td><td rowspan="1" colspan="1">26 (complete)</td><td rowspan="1" colspan="1">From chaetiger 5</td></tr><tr><td rowspan="1" colspan="1"><italic><tp:taxon-name><tp:taxon-name-part taxon-name-part-type="genus" reg="Oligobregma">O.</tp:taxon-name-part> <tp:taxon-name-part taxon-name-part-type="species" reg="tani">tani</tp:taxon-name-part></tp:taxon-name></italic> sp. nov.</td><td rowspan="1" colspan="1">In notopodia only, spines hirsute, transitional in ch. 4</td><td rowspan="1" colspan="1">Not observed</td><td rowspan="1" colspan="1">Chaetigers 13–15</td><td rowspan="1" colspan="1">18 (incomplete)</td><td rowspan="1" colspan="1">From chaetiger 5</td></tr><tr><td rowspan="1" colspan="1"><italic><tp:taxon-name><tp:taxon-name-part taxon-name-part-type="genus" reg="Oligobregma">O.</tp:taxon-name-part> <tp:taxon-name-part taxon-name-part-type="species" reg="whaleyi">whaleyi</tp:taxon-name-part></tp:taxon-name></italic> sp. nov.</td><td rowspan="1" colspan="1">In both rami</td><td rowspan="1" colspan="1">Anterior smooth, midbody quadriannulate</td><td rowspan="1" colspan="1">Chaetiger 14</td><td rowspan="1" colspan="1">26 (incomplete)</td><td rowspan="1" colspan="1">First observed from chaetiger 11</td></tr></tbody></table></table-wrap></tp:treatment-sec><tp:treatment-sec sec-type="ecology" id="SECID0ERQDK"><title>Ecology.</title><p>Found in polymetallic nodule province of the eastern CCZ.</p></tp:treatment-sec><tp:treatment-sec sec-type="etymology" id="SECID0EWQDK"><title>Etymology.</title><p>Named in honor of Koh Siang Tan, member of the science party of the ABYSSLINE AB02 cruise onboard the RV <italic>Thomas G. Thompson</italic>.</p></tp:treatment-sec><tp:treatment-sec><!--Section generated to contain objects referenced in tp:taxon-treatment.--><fig id="F32" position="float" orientation="portrait"><object-id xmlns:xlink="http://www.w3.org/1999/xlink" content-type="doi" xlink:type="simple">10.3897/zookeys.883.36193.figure32</object-id><object-id xmlns:xlink="http://www.w3.org/1999/xlink" content-type="arpha" xlink:type="simple">9814B774-146F-54F2-A8C8-B71526ED8755</object-id><label>Figure 32.</label><caption><p>Phylogenetic analysis of <tp:taxon-name><tp:taxon-name-part taxon-name-part-type="genus" reg="Scalibregmatidae">Scalibregmatidae</tp:taxon-name-part></tp:taxon-name> and <tp:taxon-name><tp:taxon-name-part taxon-name-part-type="family">Travisiidae</tp:taxon-name-part></tp:taxon-name>. 50% majority rule tree from the Bayesian analyses using 18S and 16S, with posterior probability values on nodes. Twenty taxa from GenBank were included, and <tp:taxon-name><tp:taxon-name-part taxon-name-part-type="family">Opheliidae</tp:taxon-name-part></tp:taxon-name> was chosen as outgroup following the annelid phylogeny of <xref ref-type="bibr" rid="B97">Weigert and Bleidorn (2016)</xref>.</p></caption><graphic xmlns:xlink="http://www.w3.org/1999/xlink" xlink:href="zookeys-883-001-g032.jpg" position="float" orientation="portrait" xlink:type="simple" id="oo_350284.jpg"><uri content-type="original_file" xlink:type="simple">https://binary.pensoft.net/fig/350284</uri></graphic></fig></tp:treatment-sec><ref-list><ref id="B49"><mixed-citation xmlns:xlink="http://www.w3.org/1999/xlink" xlink:type="simple"><person-group><name name-style="western"><surname>Janssen</surname><given-names>A</given-names></name><name name-style="western"><surname>Kaiser</surname><given-names>S</given-names></name><name name-style="western"><surname>Meissner</surname><given-names>K</given-names></name><name name-style="western"><surname>Brenke</surname><given-names>N</given-names></name><name name-style="western"><surname>Menot</surname><given-names>L</given-names></name><name name-style="western"><surname>Martínez Arbizu</surname><given-names>P</given-names></name></person-group> (<year>2015</year>) A reverse taxonomic approach to assess macrofaunal distribution patterns in abyssal Pacific polymetallic nodule fields. PLoS ONE 10: e0117790. <ext-link xlink:type="simple" ext-link-type="doi" xlink:href="10.1371/journal.pone.0117790">https://doi.org/10.1371/journal.pone.0117790</ext-link></mixed-citation></ref><ref id="B97"><mixed-citation xmlns:xlink="http://www.w3.org/1999/xlink" xlink:type="simple"><person-group><name name-style="western"><surname>Weigert</surname><given-names>A</given-names></name><name name-style="western"><surname>Bleidorn</surname><given-names>C</given-names></name></person-group> (<year>2016</year>) Current status of annelid phylogeny. Organisms, Diversity and Evolution 16(2) 345–362. <ext-link xlink:type="simple" ext-link-type="doi" xlink:href="10.1007/s13127-016-0265-7">https://doi.org/10.1007/s13127-016-0265-7</ext-link></mixed-citation></ref><ref id="B88"><mixed-citation xmlns:xlink="http://www.w3.org/1999/xlink" xlink:type="simple"><person-group><name name-style="western"><surname>Schüller</surname><given-names>M</given-names></name><name name-style="western"><surname>Hilbig</surname><given-names>B</given-names></name></person-group> (<year>2007</year>) <article-title>Three new species of the genus <italic><tp:taxon-name><tp:taxon-name-part taxon-name-part-type="genus">Oligobregma</tp:taxon-name-part></tp:taxon-name></italic> (<tp:taxon-name><tp:taxon-name-part taxon-name-part-type="class">Polychaeta</tp:taxon-name-part></tp:taxon-name>, <tp:taxon-name><tp:taxon-name-part taxon-name-part-type="genus">Scalibregmatidae</tp:taxon-name-part></tp:taxon-name>) from the Scotia and Weddell Seas (Antarctica).</article-title><source>Zootaxa</source><volume>1391</volume>: <fpage>35</fpage>–<lpage>45</lpage>. <ext-link xlink:type="simple" ext-link-type="doi" xlink:href="10.11646/zootaxa.1391.1.2">https://doi.org/10.11646/zootaxa.1391.1.2</ext-link></mixed-citation></ref></ref-list></tp:taxon-treatment>
