# Supplementary material for: Abyssal fauna of polymetallic nodule exploration areas, eastern Clarion-Clipperton Zone, central Pacific Ocean: Annelida: Capitellidae, Opheliidae, Scalibregmatidae, and Travisiidae
Source: Zookeys. 2019 Oct 28;883:1–82. doi: 10.3897/zookeys.883.36193 (PMC6828828; doi:10.3897/zookeys.883.36193)
Supplement: XML Treatment for Oligobregma whaleyi [file zookeys.883.36193-treatment26.xml]

<!DOCTYPE tp:taxon-treatment
  PUBLIC "-//TaxonX//DTD Taxonomic Treatment Publishing DTD v0 20100105//EN" "tax-treatment-NSO.dtd">
<tp:taxon-treatment xmlns:tp="http://www.plazi.org/taxpub"><tp:treatment-meta><kwd-group><label>Taxon classification</label><kwd><named-content xmlns:xlink="http://www.w3.org/1999/xlink" content-type="kingdom">Animalia</named-content></kwd><kwd><named-content xmlns:xlink="http://www.w3.org/1999/xlink" content-type="order">Capitellida</named-content></kwd><kwd><named-content xmlns:xlink="http://www.w3.org/1999/xlink" content-type="family">Capitellidae</named-content></kwd></kwd-group><mixed-citation publication-type="journal"><person-group><name><surname>Wiklund</surname><given-names>Helena</given-names></name><name><surname>Neal</surname><given-names>Lenka</given-names></name><name><surname>Glover</surname><given-names>Adrian G.</given-names></name><name><surname>Drennan</surname><given-names>Regan</given-names></name><name><surname>Muriel Rabone</surname><given-names/></name><name><surname>Dahlgren</surname><given-names>Thomas G.</given-names></name></person-group><article-title>Abyssal fauna of polymetallic nodule exploration areas, eastern Clarion-Clipperton Zone, central Pacific Ocean: <tp:taxon-name><tp:taxon-name-part taxon-name-part-type="phylum">Annelida</tp:taxon-name-part></tp:taxon-name>: <tp:taxon-name><tp:taxon-name-part taxon-name-part-type="family">Capitellidae</tp:taxon-name-part></tp:taxon-name>, <tp:taxon-name><tp:taxon-name-part taxon-name-part-type="family">Opheliidae</tp:taxon-name-part></tp:taxon-name>, <tp:taxon-name><tp:taxon-name-part taxon-name-part-type="genus" reg="Scalibregmatidae">Scalibregmatidae</tp:taxon-name-part></tp:taxon-name>, and <tp:taxon-name><tp:taxon-name-part taxon-name-part-type="family">Travisiidae</tp:taxon-name-part></tp:taxon-name></article-title><source>Zookeys</source><day>28</day><month>10</month><year>2019</year><volume>883</volume><fpage>1</fpage><lpage>82</lpage><pub-id pub-id-type="doi">10.3897/zookeys.883.36193</pub-id></mixed-citation></tp:treatment-meta><tp:nomenclature><tp:taxon-name><object-id xmlns:xlink="http://www.w3.org/1999/xlink" content-type="arpha" xlink:type="simple">5706DC61-D68E-5111-B6A7-F7AAE946678E</object-id>
              <tp:taxon-name-part taxon-name-part-type="genus" reg="Oligobregma">Oligobregma</tp:taxon-name-part>
              <tp:taxon-name-part taxon-name-part-type="species" reg="whaleyi">whaleyi</tp:taxon-name-part>
              <object-id xmlns:xlink="http://www.w3.org/1999/xlink" content-type="zoobank" xlink:type="simple">http://zoobank.org/6856E564-D7EC-42B0-8DED-9CCB95B8ABFE</object-id>
            </tp:taxon-name><tp:taxon-status xmlns:xlink="http://www.w3.org/1999/xlink" xlink:type="simple">sp. nov.</tp:taxon-status><xref ref-type="fig" rid="F27">Fig. 27A–I</xref></tp:nomenclature><tp:treatment-sec sec-type="material" id="SECID0EKSDK"><title>Material examined.</title><p>NHM_822 (<bold>holotype</bold>) NHMUK ANEA 2019.7160, coll. 20 Feb. 2015, <named-content xmlns:xlink="http://www.w3.org/1999/xlink" content-type="dwc:verbatimCoordinates" xlink:type="simple"><named-content content-type="geo-json" specific-use="{&#34;type&#34;:&#34;Point&#34;,&#34;coordinates&#34;:[-116.604167,12.537167]}" id="NCID0EVSDK" xlink:type="simple">12°32.23N, 116°36.25W</named-content></named-content>, 4425 m <ext-link xmlns:xlink="http://www.w3.org/1999/xlink" xlink:type="simple" ext-link-type="uri" xlink:href="http://data.nhm.ac.uk/object/dde1c8f9-f87a-430b-be9d-5e34685772bb">http://data.nhm.ac.uk/object/dde1c8f9-f87a-430b-be9d-5e34685772bb</ext-link>.</p></tp:treatment-sec><tp:treatment-sec sec-type="type locality" id="SECID0E6SDK"><title>Type locality.</title><p>Pacific Ocean, CCZ, <named-content xmlns:xlink="http://www.w3.org/1999/xlink" content-type="dwc:verbatimCoordinates" xlink:type="simple"><named-content content-type="geo-json" specific-use="{&#34;type&#34;:&#34;Point&#34;,&#34;coordinates&#34;:[-116.604167,12.537167]}" id="NCID0EITDK" xlink:type="simple">12°32.23N, 116°36.25W</named-content></named-content>, depth 4425 m, in mud between polymetallic nodules.</p></tp:treatment-sec><tp:treatment-sec sec-type="description" id="SECID0ENTDK"><title>Description.</title><p>Large species, represented by a single, posteriorly incomplete specimen, with 26 chaetigers, 16 mm long and about 2 mm wide at widest (inflated) region (first eight chaetigers, particularly chaetigers 3–8), with another widening of the body in chaetigers 23–26, likely due to sediment ingestion. Colour in alcohol creamy white, without body pigment, live specimens semi-translucent (Fig. <xref ref-type="fig" rid="F27">27A</xref>). Anterior body segments appear smooth, without distinct annulation, chaetigers 1–5 with three transverse rows of weakly developed lobes; subsequent segments quadriannulated until the end of the fragment (chaetiger 26) (Fig. <xref ref-type="fig" rid="F27">27B, C</xref>). Ventral midline on venter prominent, from chaetiger 2, composed of a row of large pads within a groove (Fig. <xref ref-type="fig" rid="F27">27C</xref>). Branchiae absent.</p><fig id="F27" position="float" orientation="portrait"><object-id xmlns:xlink="http://www.w3.org/1999/xlink" content-type="doi" xlink:type="simple">10.3897/zookeys.883.36193.figure27</object-id><object-id xmlns:xlink="http://www.w3.org/1999/xlink" content-type="arpha" xlink:type="simple">C964E2FA-BA5E-5258-AAAF-C6D2E9334935</object-id><label>Figure 27.</label><caption><p><italic><tp:taxon-name><tp:taxon-name-part taxon-name-part-type="genus" reg="Oligobregma">Oligobregma</tp:taxon-name-part> <tp:taxon-name-part taxon-name-part-type="species" reg="whaleyi">whaleyi</tp:taxon-name-part></tp:taxon-name></italic> sp. nov. holotype (specimen NHM_822). <bold>A</bold> Lab (upper) and live (lower) images, whole specimens [lab image] <bold>B</bold> Lab image, mid-body segments and annulation <bold>C</bold> Lab image, ventral midbody (vm = ventral midline) <bold>D</bold> Live (left) and lab (right) images of prostomium (pe = peristomial ring, h = prostomial horns) <bold>E</bold> Lab images, midbody and posterior parapodia, chaetigers 15 (left) and 24 (right) (dc = dorsal cirrus, vc = ventral cirrus, ip = interramal papilla) <bold>F</bold> Lab image, detail of dorsal cirrus and internal gland (dc = dorsal cirrus, ig = internal gland) <bold>G</bold> Lab image, detail of notopodial spines on chaetiger 1 <bold>H</bold> Lab image, detail of capillary chaetae (lc = lyrate chaetae) <bold>I</bold> Lab image, detail of lyrate chaetae. Morphological features in plates <bold>B–D, F, G, H</bold> have been outlined with a fine white or black line to improve clarity of those features. Scale bars: 1 mm (<bold>A</bold>); 100 μm (<bold>F–H</bold>); 50 μm (<bold>I</bold>).</p></caption><graphic xmlns:xlink="http://www.w3.org/1999/xlink" xlink:href="zookeys-883-001-g027.jpg" position="float" orientation="portrait" xlink:type="simple" id="oo_350279.jpg"><uri content-type="original_file" xlink:type="simple">https://binary.pensoft.net/fig/350279</uri></graphic></fig><p>Prostomium broadly rounded anteriorly, weakly expanded laterally, narrowing posteriorly; with two well-developed, anterior rounded lobes (horns) emerging from anterior prostomial margin (Fig. <xref ref-type="fig" rid="F27">27D</xref>). Eyes absent. Proboscis observed as a soft, smooth sac-like structure. Peristomium forming smooth figure-of-8-like loops laterally to prostomium (Fig. <xref ref-type="fig" rid="F27">27D</xref>), dorsally interrupted, ventrally obscured by extended proboscis; with faint light-brown pigmentation.</p><p>Parapodia biramous; conspicuous even in anterior-most segments (Fig. <xref ref-type="fig" rid="F27">27E</xref>), becoming longer and prominent from around chaetiger 10. Dorsal and ventral cirri appear abruptly from chaetiger 14, where similar to those on subsequent segment; relatively small (about 1/2 the size of associated podial lobes) in posterior chaetiger; all conical with broad base (Fig. <xref ref-type="fig" rid="F27">27E</xref>), without pigmentation; some dorsal and ventral cirri with gold-pigmented internal glands, now bluish upon uptake of Shirlastain (Fig. <xref ref-type="fig" rid="F27">27F</xref>). Interramal papilla present, inconspicuous in anterior parapodia, well developed from chaetiger 10 (Fig. <xref ref-type="fig" rid="F27">27E</xref>).</p><p>Curved acicular spines present in notopodia and neuropodia on chaetigers 1‒4. Notopodia with about 15 spines arranged in irregular row, accompanied posteriorly by single row of capillaries; neuropodial spines fewer in numbers arranged irregularly. Spines slightly curved, narrowing to slender elongated tip (Fig. <xref ref-type="fig" rid="F27">27G</xref>). Short spinous chaetae anterior to spines not observed. Subsequent chaetigers with long thin capillaries in both rami (Fig. <xref ref-type="fig" rid="F27">27H</xref>). Lyrate chaetae at least from chaetiger 11, in both rami, positioned anteriorly to capillaries. Lyrate chaetae short, with unequal tynes bearing short bristles (Fig. <xref ref-type="fig" rid="F27">27I</xref>), numbering 12–20 per noto- and neuropodium. The rest of the body and pygidium unknown.</p></tp:treatment-sec><tp:treatment-sec sec-type="Genetic data" id="SECID0E2WDK"><title>Genetic data.</title><p>GenBank <ext-link xmlns:xlink="http://www.w3.org/1999/xlink" ext-link-type="gen" xlink:href="MN217432" xlink:type="simple">MN217432</ext-link> for 16S and <ext-link xmlns:xlink="http://www.w3.org/1999/xlink" ext-link-type="gen" xlink:href="MN217500" xlink:type="simple">MN217500</ext-link> for 18S. The three <italic><tp:taxon-name><tp:taxon-name-part taxon-name-part-type="genus" reg="Oligobregma">Oligobregma</tp:taxon-name-part></tp:taxon-name></italic> species in this study form a well-supported clade. <italic><tp:taxon-name><tp:taxon-name-part taxon-name-part-type="genus" reg="Oligobregma">Oligobregma</tp:taxon-name-part> <tp:taxon-name-part taxon-name-part-type="species" reg="whaleyi">whaleyi</tp:taxon-name-part></tp:taxon-name></italic> sp. nov. is sister to a clade consisting of <italic><tp:taxon-name><tp:taxon-name-part taxon-name-part-type="genus" reg="Oligobregma">Oligobregma</tp:taxon-name-part> <tp:taxon-name-part taxon-name-part-type="species" reg="tani">tani</tp:taxon-name-part></tp:taxon-name></italic> sp. nov. and <italic><tp:taxon-name><tp:taxon-name-part taxon-name-part-type="genus" reg="Oligobregma">Oligobregma</tp:taxon-name-part> <tp:taxon-name-part taxon-name-part-type="species" reg="brasierae">brasierae</tp:taxon-name-part></tp:taxon-name></italic> sp. nov. in our phylogenetic analyses (Fig. <xref ref-type="fig" rid="F32">32</xref>).</p></tp:treatment-sec><tp:treatment-sec sec-type="remarks" id="SECID0EXYDK"><title>Remarks.</title><p>The UKSR-collected species <italic><tp:taxon-name><tp:taxon-name-part taxon-name-part-type="genus" reg="Oligobregma">O.</tp:taxon-name-part> <tp:taxon-name-part taxon-name-part-type="species" reg="whaleyi">whaleyi</tp:taxon-name-part></tp:taxon-name></italic> sp. nov. differs from other <italic><tp:taxon-name><tp:taxon-name-part taxon-name-part-type="genus" reg="Oligobregma">Oligobregma</tp:taxon-name-part></tp:taxon-name></italic> species bearing spines on the first four chaetigers in having a peristomial ring forming a figure-of-8 loops laterally to prostomium and in furcate chaetae appearing more posteriorly (first observed on chaetiger 11 although due to its large size the specimen was difficult to manipulate and removal of several parapodia would have damaged the single specimen significantly), while in other species the furcate chaetae are present from chaetiger 6. In <italic><tp:taxon-name><tp:taxon-name-part taxon-name-part-type="genus" reg="Oligobregma">O.</tp:taxon-name-part> <tp:taxon-name-part taxon-name-part-type="species" reg="lonchochaeta">lonchochaeta</tp:taxon-name-part></tp:taxon-name></italic><xref ref-type="bibr" rid="B20">Detinova (1985)</xref> described the furcate chaetae as occurring only in mid- and posterior chaetigers but without specifically stating on which chaetiger they were first observed. Therefore, the newly described species can be distinguished from <italic><tp:taxon-name><tp:taxon-name-part taxon-name-part-type="genus" reg="Oligobregma">O.</tp:taxon-name-part> <tp:taxon-name-part taxon-name-part-type="species" reg="lonchochaeta">lonchochaeta</tp:taxon-name-part></tp:taxon-name></italic> by having the anterior chaetigers smooth, rather than triannulated. For further comparison see Table <xref ref-type="table" rid="T3">3</xref>.</p></tp:treatment-sec><tp:treatment-sec sec-type="ecology" id="SECID0EN1DK"><title>Ecology.</title><p>Found in polymetallic nodule province of the eastern CCZ.</p></tp:treatment-sec><tp:treatment-sec sec-type="etymology" id="SECID0ES1DK"><title>Etymology.</title><p>Named in honor of Jeremy Whaley, Able Seaman onboard RV <italic>Melville</italic> on the ABYSSLINE cruise AB01 in 2013.</p></tp:treatment-sec><tp:treatment-sec><!--Section generated to contain objects referenced in tp:taxon-treatment.--><fig id="F32" position="float" orientation="portrait"><object-id xmlns:xlink="http://www.w3.org/1999/xlink" content-type="doi" xlink:type="simple">10.3897/zookeys.883.36193.figure32</object-id><object-id xmlns:xlink="http://www.w3.org/1999/xlink" content-type="arpha" xlink:type="simple">9814B774-146F-54F2-A8C8-B71526ED8755</object-id><label>Figure 32.</label><caption><p>Phylogenetic analysis of <tp:taxon-name><tp:taxon-name-part taxon-name-part-type="genus" reg="Scalibregmatidae">Scalibregmatidae</tp:taxon-name-part></tp:taxon-name> and <tp:taxon-name><tp:taxon-name-part taxon-name-part-type="family">Travisiidae</tp:taxon-name-part></tp:taxon-name>. 50% majority rule tree from the Bayesian analyses using 18S and 16S, with posterior probability values on nodes. Twenty taxa from GenBank were included, and <tp:taxon-name><tp:taxon-name-part taxon-name-part-type="family">Opheliidae</tp:taxon-name-part></tp:taxon-name> was chosen as outgroup following the annelid phylogeny of <xref ref-type="bibr" rid="B97">Weigert and Bleidorn (2016)</xref>.</p></caption><graphic xmlns:xlink="http://www.w3.org/1999/xlink" xlink:href="zookeys-883-001-g032.jpg" position="float" orientation="portrait" xlink:type="simple" id="oo_350284.jpg"><uri content-type="original_file" xlink:type="simple">https://binary.pensoft.net/fig/350284</uri></graphic></fig><table-wrap id="T3" position="float" orientation="portrait"><label>Table 3.</label><caption><p>Comparison of <italic><tp:taxon-name><tp:taxon-name-part taxon-name-part-type="genus" reg="Oligobregma">Oligobregma</tp:taxon-name-part></tp:taxon-name></italic> species with spines in chaetigers 1–4, including the new UKSR-collected species. Information collected from the literature.</p></caption><table id="TID0E2ODK" rules="all"><tbody><tr><th rowspan="1" colspan="1"/><th rowspan="1" colspan="1">Distribution of spines in chaetigers 1–4</th><th rowspan="1" colspan="1">Annulation of chaetigers</th><th rowspan="1" colspan="1">Appearance of podial cirri</th><th rowspan="1" colspan="1">No. of chaetigers</th><th rowspan="1" colspan="1">Presence of furcate chaetae</th></tr><tr><td rowspan="1" colspan="1">
                      <italic><tp:taxon-name><tp:taxon-name-part taxon-name-part-type="genus" reg="Oligobregma">O.</tp:taxon-name-part> <tp:taxon-name-part taxon-name-part-type="species" reg="simplex">simplex</tp:taxon-name-part></tp:taxon-name></italic>
                    </td><td rowspan="1" colspan="1">In both rami</td><td rowspan="1" colspan="1">1–2 uni-; 3–4 bi-; 5–12 or 15 quadriannulate</td><td rowspan="1" colspan="1">Chaetigers 20–22</td><td rowspan="1" colspan="1">43 (complete)</td><td rowspan="1" colspan="1">From chaetiger 6</td></tr><tr><td rowspan="1" colspan="1">
                      <italic><tp:taxon-name><tp:taxon-name-part taxon-name-part-type="genus" reg="Oligobregma">O.</tp:taxon-name-part> <tp:taxon-name-part taxon-name-part-type="species" reg="lonchochaeta">lonchochaeta</tp:taxon-name-part></tp:taxon-name></italic>
                    </td><td rowspan="1" colspan="1">In both rami</td><td rowspan="1" colspan="1">1–4 triannulate</td><td rowspan="1" colspan="1">In posterior chaetigers, detail not given</td><td rowspan="1" colspan="1">22+ (incomplete)</td><td rowspan="1" colspan="1">In mid and posterior chaetigers</td></tr><tr><td rowspan="1" colspan="1">
                      <italic><tp:taxon-name><tp:taxon-name-part taxon-name-part-type="genus" reg="Oligobregma">O.</tp:taxon-name-part> <tp:taxon-name-part taxon-name-part-type="species" reg="quadrispinosa">quadrispinosa</tp:taxon-name-part></tp:taxon-name></italic>
                    </td><td rowspan="1" colspan="1">In notopodia only</td><td rowspan="1" colspan="1">Anterior quadriannulate; posterior with 5 annuli</td><td rowspan="1" colspan="1">Chaetigers 13–14</td><td rowspan="1" colspan="1">28 (complete)</td><td rowspan="1" colspan="1">From chaetiger 5</td></tr><tr><td rowspan="1" colspan="1"><italic><tp:taxon-name><tp:taxon-name-part taxon-name-part-type="genus" reg="Oligobregma">O.</tp:taxon-name-part> <tp:taxon-name-part taxon-name-part-type="species" reg="brasierae">brasierae</tp:taxon-name-part></tp:taxon-name></italic> sp. nov.</td><td rowspan="1" colspan="1">In both rami, spines hirsute</td><td rowspan="1" colspan="1">Anterior smooth, posterior quadriannulate</td><td rowspan="1" colspan="1">Chaetigers 13–15</td><td rowspan="1" colspan="1">26 (complete)</td><td rowspan="1" colspan="1">From chaetiger 5</td></tr><tr><td rowspan="1" colspan="1"><italic><tp:taxon-name><tp:taxon-name-part taxon-name-part-type="genus" reg="Oligobregma">O.</tp:taxon-name-part> <tp:taxon-name-part taxon-name-part-type="species" reg="tani">tani</tp:taxon-name-part></tp:taxon-name></italic> sp. nov.</td><td rowspan="1" colspan="1">In notopodia only, spines hirsute, transitional in ch. 4</td><td rowspan="1" colspan="1">Not observed</td><td rowspan="1" colspan="1">Chaetigers 13–15</td><td rowspan="1" colspan="1">18 (incomplete)</td><td rowspan="1" colspan="1">From chaetiger 5</td></tr><tr><td rowspan="1" colspan="1"><italic><tp:taxon-name><tp:taxon-name-part taxon-name-part-type="genus" reg="Oligobregma">O.</tp:taxon-name-part> <tp:taxon-name-part taxon-name-part-type="species" reg="whaleyi">whaleyi</tp:taxon-name-part></tp:taxon-name></italic> sp. nov.</td><td rowspan="1" colspan="1">In both rami</td><td rowspan="1" colspan="1">Anterior smooth, midbody quadriannulate</td><td rowspan="1" colspan="1">Chaetiger 14</td><td rowspan="1" colspan="1">26 (incomplete)</td><td rowspan="1" colspan="1">First observed from chaetiger 11</td></tr></tbody></table></table-wrap></tp:treatment-sec><ref-list><ref id="B97"><mixed-citation xmlns:xlink="http://www.w3.org/1999/xlink" xlink:type="simple"><person-group><name name-style="western"><surname>Weigert</surname><given-names>A</given-names></name><name name-style="western"><surname>Bleidorn</surname><given-names>C</given-names></name></person-group> (<year>2016</year>) Current status of annelid phylogeny. Organisms, Diversity and Evolution 16(2) 345–362. <ext-link xlink:type="simple" ext-link-type="doi" xlink:href="10.1007/s13127-016-0265-7">https://doi.org/10.1007/s13127-016-0265-7</ext-link></mixed-citation></ref><ref id="B20"><mixed-citation xmlns:xlink="http://www.w3.org/1999/xlink" xlink:type="simple"><person-group><name name-style="western"><surname>Detinova</surname><given-names>NN</given-names></name></person-group> (<year>1985</year>) <article-title>Многощетинковые черви хребта Рейкъянес (Северная Атлантика) [Polychaetous worms from the Reykjanes Ridge (the North Atlantic). Bottom Fauna from Mid-Ocean Rises in the North Atlantic. Donnayafauna Otkryto. Okeanicheskikh. Podnyatij. Severnaya. Atlantika]. Trudy Instituta Okeanologii im. P.P.</article-title><source>Shirshova</source><volume>120</volume>: <fpage>96</fpage>–<lpage>136</lpage>. [in Russian]</mixed-citation></ref></ref-list></tp:taxon-treatment>
