# Supplementary material for: Abyssal fauna of polymetallic nodule exploration areas, eastern Clarion-Clipperton Zone, central Pacific Ocean: Annelida: Capitellidae, Opheliidae, Scalibregmatidae, and Travisiidae
Source: Zookeys. 2019 Oct 28;883:1–82. doi: 10.3897/zookeys.883.36193 (PMC6828828; doi:10.3897/zookeys.883.36193)
Supplement: XML Treatment for Scalibregmatidae [file zookeys.883.36193-treatment27.xml]

<!DOCTYPE tp:taxon-treatment
  PUBLIC "-//TaxonX//DTD Taxonomic Treatment Publishing DTD v0 20100105//EN" "tax-treatment-NSO.dtd">
<tp:taxon-treatment xmlns:tp="http://www.plazi.org/taxpub"><tp:treatment-meta><kwd-group><label>Taxon classification</label><kwd><named-content xmlns:xlink="http://www.w3.org/1999/xlink" content-type="kingdom">Animalia</named-content></kwd><kwd><named-content xmlns:xlink="http://www.w3.org/1999/xlink" content-type="order">Capitellida</named-content></kwd><kwd><named-content xmlns:xlink="http://www.w3.org/1999/xlink" content-type="family">Capitellidae</named-content></kwd></kwd-group><mixed-citation publication-type="journal"><person-group><name><surname>Wiklund</surname><given-names>Helena</given-names></name><name><surname>Neal</surname><given-names>Lenka</given-names></name><name><surname>Glover</surname><given-names>Adrian G.</given-names></name><name><surname>Drennan</surname><given-names>Regan</given-names></name><name><surname>Muriel Rabone</surname><given-names/></name><name><surname>Dahlgren</surname><given-names>Thomas G.</given-names></name></person-group><article-title>Abyssal fauna of polymetallic nodule exploration areas, eastern Clarion-Clipperton Zone, central Pacific Ocean: <tp:taxon-name><tp:taxon-name-part taxon-name-part-type="phylum">Annelida</tp:taxon-name-part></tp:taxon-name>: <tp:taxon-name><tp:taxon-name-part taxon-name-part-type="family">Capitellidae</tp:taxon-name-part></tp:taxon-name>, <tp:taxon-name><tp:taxon-name-part taxon-name-part-type="family">Opheliidae</tp:taxon-name-part></tp:taxon-name>, <tp:taxon-name><tp:taxon-name-part taxon-name-part-type="genus" reg="Scalibregmatidae">Scalibregmatidae</tp:taxon-name-part></tp:taxon-name>, and <tp:taxon-name><tp:taxon-name-part taxon-name-part-type="family">Travisiidae</tp:taxon-name-part></tp:taxon-name></article-title><source>Zookeys</source><day>28</day><month>10</month><year>2019</year><volume>883</volume><fpage>1</fpage><lpage>82</lpage><pub-id pub-id-type="doi">10.3897/zookeys.883.36193</pub-id></mixed-citation></tp:treatment-meta><tp:nomenclature><tp:taxon-name><object-id xmlns:xlink="http://www.w3.org/1999/xlink" content-type="arpha" xlink:type="simple">C3E1567D-51A2-56BA-A577-ED6767B05E9E</object-id>
              <tp:taxon-name-part taxon-name-part-type="genus" reg="Scalibregmatidae">Scalibregmatidae</tp:taxon-name-part>
            </tp:taxon-name><tp:taxon-authority>sp. (NHM_2308)</tp:taxon-authority><xref ref-type="fig" rid="F28">Fig. 28A–F</xref></tp:nomenclature><tp:treatment-sec sec-type="material" id="SECID0E52DK"><title>Material examined.</title><p>NHM_2308 NHMUK ANEA 2019.7161, coll. 01 Mar. 2015, <named-content xmlns:xlink="http://www.w3.org/1999/xlink" content-type="dwc:verbatimCoordinates" xlink:type="simple"><named-content content-type="geo-json" specific-use="{&#34;type&#34;:&#34;Point&#34;,&#34;coordinates&#34;:[-117.302167,12.257333]}" id="NCID0EH3DK" xlink:type="simple">12°15.44N, 117°18.13W</named-content></named-content>, 4302 m <ext-link xmlns:xlink="http://www.w3.org/1999/xlink" xlink:type="simple" ext-link-type="uri" xlink:href="http://data.nhm.ac.uk/object/7b9d4ab8-4b7b-45c4-9cf4-6fd6b1229f48">http://data.nhm.ac.uk/object/7b9d4ab8-4b7b-45c4-9cf4-6fd6b1229f48</ext-link>.</p></tp:treatment-sec><tp:treatment-sec sec-type="description" id="SECID0ER3DK"><title>Description.</title><p>This species is represented by a single, small, posteriorly incomplete specimen, 2.5 mm long and 0.4 mm wide for about 12 chaetigers, in poor condition. Colour of preserved specimen creamy yellow (Fig. <xref ref-type="fig" rid="F28">28A</xref>). Anterior part of the body rugose, chaetigers 1–4 dorsally with two? (some damaged) transverse rows of tightly packed squarish lobes; subsequent chaetigers with three such row or damaged (Fig. <xref ref-type="fig" rid="F28">28B</xref>). Venter with prominent ventral midline from chaetiger 2 composed of a row of large pads within a groove (Fig. <xref ref-type="fig" rid="F28">28C</xref>).</p><fig id="F28" position="float" orientation="portrait"><object-id xmlns:xlink="http://www.w3.org/1999/xlink" content-type="doi" xlink:type="simple">10.3897/zookeys.883.36193.figure28</object-id><object-id xmlns:xlink="http://www.w3.org/1999/xlink" content-type="arpha" xlink:type="simple">C6F20922-D3F6-509E-A958-90E2DF6BF5F1</object-id><label>Figure 28.</label><caption><p><tp:taxon-name><tp:taxon-name-part taxon-name-part-type="genus" reg="Scalibregmatidae">Scalibregmatidae</tp:taxon-name-part></tp:taxon-name> sp. NHM_2308 (specimen NHM_2308). <bold>A</bold> Lab image, whole specimen, dorsal view (pre-stain) <bold>B</bold> Lab image, dorsal anterior (stained) <bold>C</bold> Lab image, ventral anterior, (shirla stained, vm = ventral midline) <bold>D</bold> Lab image, detail of hirsute spines on chaetigers 1 and 2 <bold>E</bold> Lab image, detail of hirsute spine tips <bold>F</bold> Lab image, detail of lyrate chaeta. Scale bars: 1 mm (<bold>A–C</bold>); 100 μm (<bold>D</bold>); 50 μm (<bold>E</bold>); 10 μm (<bold>F</bold>).</p></caption><graphic xmlns:xlink="http://www.w3.org/1999/xlink" xlink:href="zookeys-883-001-g028.jpg" position="float" orientation="portrait" xlink:type="simple" id="oo_350280.jpg"><uri content-type="original_file" xlink:type="simple">https://binary.pensoft.net/fig/350280</uri></graphic></fig><p>Prostomium small, broadly rounded anteriorly, weakly expanded laterally, narrowing posteriorly; with two short, rounded lobes (horns) emerging anterolaterally from anterior prostomial margin (Fig. <xref ref-type="fig" rid="F28">28D</xref>). Eyes absent. Branchiae absent.</p><p>Heavily curved acicular spines present in notopodia only on chaetigers 1 and 2 (Fig. <xref ref-type="fig" rid="F28">28D</xref>). Notopodia of chaetigers 1, bearing 10 very prominent spines arranged in two rows, accompanied posteriorly by single row of capillaries; notopodia of chaetiger 2 with five spines arranged in a single row, accompanied posteriorly by single row of capillaries. Spines relatively straight, stout, straw-coloured, distally narrowing to slender, elongated and somewhat hairy tip (Fig. <xref ref-type="fig" rid="F28">28E</xref>). Short spinous chaetae anterior to heavy spines not observed. Neuropodia of chaetiger 1 and 2 with long slender capillaries; subsequent chaetigers with long thin capillaries in both rami. Lyrate chaetae from chaetiger 3 in both rami, positioned anteriorly to capillaries. Lyrate chaetae short, with unequal tynes bearing short bristles (Fig. <xref ref-type="fig" rid="F28">28F</xref>), around 4 or 5 per ramus.</p><p>Parapodia biramous, podial lobes not developed in 12 chaetigers long fragment. Dorsal and ventral cirri not observed in 12 chaetiger long fragment. Rest of the body unknown.</p></tp:treatment-sec><tp:treatment-sec sec-type="Genetic data" id="SECID0E65DK"><title>Genetic data.</title><p>GenBank <ext-link xmlns:xlink="http://www.w3.org/1999/xlink" ext-link-type="gen" xlink:href="MN217467" xlink:type="simple">MN217467</ext-link> for 16S. <tp:taxon-name><tp:taxon-name-part taxon-name-part-type="genus" reg="Scalibregmatidae">Scalibregmatidae</tp:taxon-name-part></tp:taxon-name> (NHM_2308) does not cluster convincingly with any other <tp:taxon-name><tp:taxon-name-part taxon-name-part-type="genus" reg="Scalibregmatidae">Scalibregmatidae</tp:taxon-name-part></tp:taxon-name> species available on GenBank (Fig. <xref ref-type="fig" rid="F32">32</xref>).</p></tp:treatment-sec><tp:treatment-sec sec-type="remarks" id="SECID0E16DK"><title>Remarks.</title><p>Poor preservation of mid body and missing posterior part prevents reliable identification to genus level. Observations from the anterior part (the absence of branchiae and presence of acicular spines) suggest that this may be yet another representative of genus <italic><tp:taxon-name><tp:taxon-name-part taxon-name-part-type="genus" reg="Oligobregma">Oligobregma</tp:taxon-name-part></tp:taxon-name></italic> in the UKSR-collected material. It can be distinguished from other scalibregmatid species in this study by having spines in notopodia of chaetigers 1 and 2 only.</p></tp:treatment-sec><tp:treatment-sec><!--Section generated to contain objects referenced in tp:taxon-treatment.--><fig id="F32" position="float" orientation="portrait"><object-id xmlns:xlink="http://www.w3.org/1999/xlink" content-type="doi" xlink:type="simple">10.3897/zookeys.883.36193.figure32</object-id><object-id xmlns:xlink="http://www.w3.org/1999/xlink" content-type="arpha" xlink:type="simple">9814B774-146F-54F2-A8C8-B71526ED8755</object-id><label>Figure 32.</label><caption><p>Phylogenetic analysis of <tp:taxon-name><tp:taxon-name-part taxon-name-part-type="genus" reg="Scalibregmatidae">Scalibregmatidae</tp:taxon-name-part></tp:taxon-name> and <tp:taxon-name><tp:taxon-name-part taxon-name-part-type="family">Travisiidae</tp:taxon-name-part></tp:taxon-name>. 50% majority rule tree from the Bayesian analyses using 18S and 16S, with posterior probability values on nodes. Twenty taxa from GenBank were included, and <tp:taxon-name><tp:taxon-name-part taxon-name-part-type="family">Opheliidae</tp:taxon-name-part></tp:taxon-name> was chosen as outgroup following the annelid phylogeny of <xref ref-type="bibr" rid="B97">Weigert and Bleidorn (2016)</xref>.</p></caption><graphic xmlns:xlink="http://www.w3.org/1999/xlink" xlink:href="zookeys-883-001-g032.jpg" position="float" orientation="portrait" xlink:type="simple" id="oo_350284.jpg"><uri content-type="original_file" xlink:type="simple">https://binary.pensoft.net/fig/350284</uri></graphic></fig></tp:treatment-sec><ref-list><ref id="B97"><mixed-citation xmlns:xlink="http://www.w3.org/1999/xlink" xlink:type="simple"><person-group><name name-style="western"><surname>Weigert</surname><given-names>A</given-names></name><name name-style="western"><surname>Bleidorn</surname><given-names>C</given-names></name></person-group> (<year>2016</year>) Current status of annelid phylogeny. Organisms, Diversity and Evolution 16(2) 345–362. <ext-link xlink:type="simple" ext-link-type="doi" xlink:href="10.1007/s13127-016-0265-7">https://doi.org/10.1007/s13127-016-0265-7</ext-link></mixed-citation></ref></ref-list></tp:taxon-treatment>
