# Supplementary material for: Abyssal fauna of polymetallic nodule exploration areas, eastern Clarion-Clipperton Zone, central Pacific Ocean: Annelida: Capitellidae, Opheliidae, Scalibregmatidae, and Travisiidae
Source: Zookeys. 2019 Oct 28;883:1–82. doi: 10.3897/zookeys.883.36193 (PMC6828828; doi:10.3897/zookeys.883.36193)
Supplement: XML Treatment for Travisia [file zookeys.883.36193-treatment28.xml]

<!DOCTYPE tp:taxon-treatment
  PUBLIC "-//TaxonX//DTD Taxonomic Treatment Publishing DTD v0 20100105//EN" "tax-treatment-NSO.dtd">
<tp:taxon-treatment xmlns:tp="http://www.plazi.org/taxpub"><tp:treatment-meta><kwd-group><label>Taxon classification</label><kwd><named-content xmlns:xlink="http://www.w3.org/1999/xlink" content-type="kingdom">Animalia</named-content></kwd><kwd><named-content xmlns:xlink="http://www.w3.org/1999/xlink" content-type="order">Capitellida</named-content></kwd><kwd><named-content xmlns:xlink="http://www.w3.org/1999/xlink" content-type="family">Capitellidae</named-content></kwd></kwd-group><mixed-citation publication-type="journal"><person-group><name><surname>Wiklund</surname><given-names>Helena</given-names></name><name><surname>Neal</surname><given-names>Lenka</given-names></name><name><surname>Glover</surname><given-names>Adrian G.</given-names></name><name><surname>Drennan</surname><given-names>Regan</given-names></name><name><surname>Muriel Rabone</surname><given-names/></name><name><surname>Dahlgren</surname><given-names>Thomas G.</given-names></name></person-group><article-title>Abyssal fauna of polymetallic nodule exploration areas, eastern Clarion-Clipperton Zone, central Pacific Ocean: <tp:taxon-name><tp:taxon-name-part taxon-name-part-type="phylum">Annelida</tp:taxon-name-part></tp:taxon-name>: <tp:taxon-name><tp:taxon-name-part taxon-name-part-type="family">Capitellidae</tp:taxon-name-part></tp:taxon-name>, <tp:taxon-name><tp:taxon-name-part taxon-name-part-type="family">Opheliidae</tp:taxon-name-part></tp:taxon-name>, <tp:taxon-name><tp:taxon-name-part taxon-name-part-type="genus" reg="Scalibregmatidae">Scalibregmatidae</tp:taxon-name-part></tp:taxon-name>, and <tp:taxon-name><tp:taxon-name-part taxon-name-part-type="family">Travisiidae</tp:taxon-name-part></tp:taxon-name></article-title><source>Zookeys</source><day>28</day><month>10</month><year>2019</year><volume>883</volume><fpage>1</fpage><lpage>82</lpage><pub-id pub-id-type="doi">10.3897/zookeys.883.36193</pub-id></mixed-citation></tp:treatment-meta><tp:nomenclature><tp:taxon-name><object-id xmlns:xlink="http://www.w3.org/1999/xlink" content-type="arpha" xlink:type="simple">9CF64C2F-3D8D-5761-B29E-7FB9777AAF51</object-id>
              <tp:taxon-name-part taxon-name-part-type="genus" reg="Travisia">Travisia</tp:taxon-name-part>
            </tp:taxon-name><tp:taxon-authority>Johnston, 1840</tp:taxon-authority></tp:nomenclature><tp:treatment-sec sec-type="notes" id="SECID0EQBEK"><title>Notes.</title><p>These distinctive, grub-like polychaetes with rugose epidermis were first described by <xref ref-type="bibr" rid="B50">Johnston (1840)</xref> with the discovery of <italic><tp:taxon-name><tp:taxon-name-part taxon-name-part-type="genus" reg="Travisia">Travisia</tp:taxon-name-part> <tp:taxon-name-part taxon-name-part-type="species" reg="forbesii">forbesii</tp:taxon-name-part></tp:taxon-name></italic> Johnston, 1840. Later, Kinberg (1866) established the genus <italic><tp:taxon-name><tp:taxon-name-part taxon-name-part-type="genus" reg="Dindymenes">Dindymenes</tp:taxon-name-part></tp:taxon-name></italic> and <xref ref-type="bibr" rid="B16">Chamberlin (1919)</xref> established the genus <italic><tp:taxon-name><tp:taxon-name-part taxon-name-part-type="genus" reg="Kesun">Kesun</tp:taxon-name-part></tp:taxon-name></italic>, which he differentiated from <italic><tp:taxon-name><tp:taxon-name-part taxon-name-part-type="genus" reg="Travisia">Travisia</tp:taxon-name-part></tp:taxon-name></italic> by the complete absence of branchiae. Following a cladistic analysis of morphological characters, <xref ref-type="bibr" rid="B19">Dauvin and Bellan (1994)</xref> synonymized <italic><tp:taxon-name><tp:taxon-name-part taxon-name-part-type="genus" reg="Kesun">Kesun</tp:taxon-name-part></tp:taxon-name></italic> and <italic><tp:taxon-name><tp:taxon-name-part taxon-name-part-type="genus" reg="Dindymenides">Dindymenides</tp:taxon-name-part></tp:taxon-name></italic> with <italic><tp:taxon-name><tp:taxon-name-part taxon-name-part-type="genus" reg="Travisia">Travisia</tp:taxon-name-part></tp:taxon-name></italic> and recognized at least 27 species. Important species-level characters include the presence of lobes, the position and relative size of the nephridiopores, and the total number of chaetigers, which appears to be stable in most, but not all, species (<xref ref-type="bibr" rid="B19">Dauvin and Bellan 1994</xref>).</p><p>The higher taxonomic position of <italic><tp:taxon-name><tp:taxon-name-part taxon-name-part-type="genus" reg="Travisia">Travisia</tp:taxon-name-part></tp:taxon-name></italic> has been in dispute for some time. While usually placed in <tp:taxon-name><tp:taxon-name-part taxon-name-part-type="family">Opheliidae</tp:taxon-name-part></tp:taxon-name>, its relationship with <tp:taxon-name><tp:taxon-name-part taxon-name-part-type="genus" reg="Scalibregmatidae">Scalibregmatidae</tp:taxon-name-part></tp:taxon-name> has also been long suggested (<xref ref-type="bibr" rid="B2">Ashworth 1902</xref>), mainly due to possession of rugose epidermis. <xref ref-type="bibr" rid="B45">Hartmann-Schröder (1971)</xref> created a subfamily, <tp:taxon-name><tp:taxon-name-part taxon-name-part-type="subfamily">Travisiinae</tp:taxon-name-part></tp:taxon-name>, in <tp:taxon-name><tp:taxon-name-part taxon-name-part-type="family">Opheliidae</tp:taxon-name-part></tp:taxon-name> to accommodate <italic><tp:taxon-name><tp:taxon-name-part taxon-name-part-type="genus" reg="Travisia">Travisia</tp:taxon-name-part></tp:taxon-name></italic>. More recently, phylogenetic analyses were employed to answer this question. <xref ref-type="bibr" rid="B77">Persson and Pleijel (2005)</xref> used molecular data to recover <italic><tp:taxon-name><tp:taxon-name-part taxon-name-part-type="genus" reg="Travisia">Travisia</tp:taxon-name-part></tp:taxon-name></italic> nested within the <tp:taxon-name><tp:taxon-name-part taxon-name-part-type="genus" reg="Scalibregmatidae">Scalibregmatidae</tp:taxon-name-part></tp:taxon-name>, and molecular analysis of <xref ref-type="bibr" rid="B71">Paul et al. (2010)</xref> rejected affinity with <tp:taxon-name><tp:taxon-name-part taxon-name-part-type="family">Opheliidae</tp:taxon-name-part></tp:taxon-name> and found strong support sister-group relationship of <italic><tp:taxon-name><tp:taxon-name-part taxon-name-part-type="genus" reg="Travisia">Travisia</tp:taxon-name-part></tp:taxon-name></italic> and <tp:taxon-name><tp:taxon-name-part taxon-name-part-type="genus" reg="Scalibregmatidae">Scalibregmatidae</tp:taxon-name-part></tp:taxon-name>. <xref ref-type="bibr" rid="B56">Law et al. (2014)</xref> again placed <italic><tp:taxon-name><tp:taxon-name-part taxon-name-part-type="genus" reg="Travisia">Travisia</tp:taxon-name-part></tp:taxon-name></italic> within <tp:taxon-name><tp:taxon-name-part taxon-name-part-type="genus" reg="Scalibregmatidae">Scalibregmatidae</tp:taxon-name-part></tp:taxon-name> using molecular data. However, <xref ref-type="bibr" rid="B13">Blake and Maciolek (2016)</xref> proposed a new family, <tp:taxon-name><tp:taxon-name-part taxon-name-part-type="family">Travisiidae</tp:taxon-name-part></tp:taxon-name>, to accommodate <italic><tp:taxon-name><tp:taxon-name-part taxon-name-part-type="genus" reg="Travisia">Travisia</tp:taxon-name-part></tp:taxon-name></italic>.</p><p><italic><tp:taxon-name><tp:taxon-name-part taxon-name-part-type="genus" reg="Travisia">Travisia</tp:taxon-name-part></tp:taxon-name></italic> species have predominantly deep-water distribution (<xref ref-type="bibr" rid="B13">Blake and Maciolek 2016</xref>) and two species, one of them very abundant, were found in UKSR material.</p></tp:treatment-sec><ref-list><ref id="B50"><mixed-citation xmlns:xlink="http://www.w3.org/1999/xlink" xlink:type="simple"><person-group><name name-style="western"><surname>Johnston</surname><given-names>G</given-names></name></person-group> (<year>1840</year>) <article-title>Miscellanea Zoologica. British Annelids.</article-title><source>Annals and Magazine for Natural History London</source><volume>1</volume>(<issue>4</issue>): <fpage>368</fpage>–<lpage>375</lpage>. <ext-link xlink:type="simple" ext-link-type="doi" xlink:href="10.1080/00222934009512507">https://doi.org/10.1080/00222934009512507</ext-link></mixed-citation></ref><ref id="B16"><mixed-citation xmlns:xlink="http://www.w3.org/1999/xlink" xlink:type="simple"><person-group><name name-style="western"><surname>Chamberlin</surname><given-names>R</given-names></name></person-group> (<year>1919</year>) <article-title>The <tp:taxon-name><tp:taxon-name-part taxon-name-part-type="phylum">Annelida</tp:taxon-name-part></tp:taxon-name><tp:taxon-name><tp:taxon-name-part taxon-name-part-type="class">Polychaeta</tp:taxon-name-part></tp:taxon-name>.</article-title><source>Memories of the Museum of Comparative Zoology at Harvard College</source><volume>48</volume>: <fpage>1</fpage>–<lpage>514</lpage>.</mixed-citation></ref><ref id="B19"><mixed-citation xmlns:xlink="http://www.w3.org/1999/xlink" xlink:type="simple"><person-group><name name-style="western"><surname>Dauvin</surname><given-names>J-C</given-names></name><name name-style="western"><surname>Bellan</surname><given-names>G</given-names></name></person-group> (<year>1994</year>) <article-title>Systematics, ecology and biogeographical relationships in the sub-family <tp:taxon-name><tp:taxon-name-part taxon-name-part-type="subfamily">Travisiinae</tp:taxon-name-part></tp:taxon-name> (<tp:taxon-name><tp:taxon-name-part taxon-name-part-type="class">Polychaeta</tp:taxon-name-part></tp:taxon-name>, <tp:taxon-name><tp:taxon-name-part taxon-name-part-type="family">Opheliidae</tp:taxon-name-part></tp:taxon-name>).</article-title><source>Mémoires du Muséum national d'histoire naturelle</source><volume>162</volume>: <fpage>169</fpage>–<lpage>184</lpage>.</mixed-citation></ref><ref id="B2"><mixed-citation xmlns:xlink="http://www.w3.org/1999/xlink" xlink:type="simple"><person-group><name name-style="western"><surname>Ashworth</surname><given-names>JH</given-names></name></person-group> (<year>1902</year>) <article-title>The anatomy of <italic><tp:taxon-name><tp:taxon-name-part taxon-name-part-type="genus">Scalibregma</tp:taxon-name-part> <tp:taxon-name-part taxon-name-part-type="species">inflatum</tp:taxon-name-part></tp:taxon-name></italic> Rathke.</article-title><source>Quarterly Journal of Microscopical Science, London</source><volume>45</volume>: <fpage>237</fpage>–<lpage>309</lpage>.</mixed-citation></ref><ref id="B45"><mixed-citation xmlns:xlink="http://www.w3.org/1999/xlink" xlink:type="simple"><person-group><name name-style="western"><surname>Hartmann-Schröder</surname><given-names>G</given-names></name></person-group> (<year>1971</year>) <article-title><tp:taxon-name><tp:taxon-name-part taxon-name-part-type="phylum">Annelida</tp:taxon-name-part></tp:taxon-name>, borstenwurmer, <tp:taxon-name><tp:taxon-name-part taxon-name-part-type="class">polychaeta</tp:taxon-name-part></tp:taxon-name>.</article-title><source>Die Tierwelt Deutschlands und der angrenzenden Meeresteile nach ihren Merkmalen und nach ihrer Lebensweise</source><volume>58</volume>: <fpage>1</fpage>–<lpage>594</lpage>. <ext-link xlink:type="simple" ext-link-type="doi" xlink:href="10.1086/407180">https://doi.org/10.1086/407180</ext-link></mixed-citation></ref><ref id="B77"><mixed-citation xmlns:xlink="http://www.w3.org/1999/xlink" xlink:type="simple"><person-group><name name-style="western"><surname>Persson</surname><given-names>J</given-names></name><name name-style="western"><surname>Pleijel</surname><given-names>F</given-names></name></person-group> (<year>2005</year>) <article-title>On the phylogenetic relationships of <italic><tp:taxon-name><tp:taxon-name-part taxon-name-part-type="genus">Axiokebuita</tp:taxon-name-part></tp:taxon-name></italic>, <italic><tp:taxon-name><tp:taxon-name-part taxon-name-part-type="genus">Travisia</tp:taxon-name-part></tp:taxon-name></italic> and <italic><tp:taxon-name><tp:taxon-name-part taxon-name-part-type="genus">Scalibregmatidae</tp:taxon-name-part></tp:taxon-name></italic> (<tp:taxon-name><tp:taxon-name-part taxon-name-part-type="class">Polychaeta</tp:taxon-name-part></tp:taxon-name>).</article-title><source>Zootaxa</source><volume>998</volume>: <fpage>1</fpage>–<lpage>14</lpage>. <ext-link xlink:type="simple" ext-link-type="doi" xlink:href="10.11646/zootaxa.998.1.1">https://doi.org/10.11646/zootaxa.998.1.1</ext-link></mixed-citation></ref><ref id="B71"><mixed-citation xmlns:xlink="http://www.w3.org/1999/xlink" xlink:type="simple"><person-group><name name-style="western"><surname>Paul</surname><given-names>C</given-names></name><name name-style="western"><surname>Halanych</surname><given-names>KM</given-names></name><name name-style="western"><surname>Tiedemann</surname><given-names>R</given-names></name><name name-style="western"><surname>Bleidorn</surname><given-names>C</given-names></name></person-group> (<year>2010</year>) <article-title>Molecules reject an opheliid affinity for <tp:taxon-name><tp:taxon-name-part taxon-name-part-type="genus">Travisia</tp:taxon-name-part></tp:taxon-name> (<tp:taxon-name><tp:taxon-name-part taxon-name-part-type="phylum">Annelida</tp:taxon-name-part></tp:taxon-name>).</article-title><source>Systematics and Biodiversity</source><volume>8</volume>(<issue>4</issue>): <fpage>507</fpage>–<lpage>512</lpage>. <ext-link xlink:type="simple" ext-link-type="doi" xlink:href="10.1080/14772000.2010.517810">https://doi.org/10.1080/14772000.2010.517810</ext-link></mixed-citation></ref><ref id="B56"><mixed-citation xmlns:xlink="http://www.w3.org/1999/xlink" xlink:type="simple"><person-group><name name-style="western"><surname>Law</surname><given-names>CJ</given-names></name><name name-style="western"><surname>Dorgan</surname><given-names>KM</given-names></name><name name-style="western"><surname>Rouse</surname><given-names>GW</given-names></name></person-group> (<year>2014</year>) <article-title>Relating divergence in polychaete musculature to different burrowing behaviors: A study using <tp:taxon-name><tp:taxon-name-part taxon-name-part-type="family">Opheliidae</tp:taxon-name-part></tp:taxon-name> (<tp:taxon-name><tp:taxon-name-part taxon-name-part-type="phylum">Annelida</tp:taxon-name-part></tp:taxon-name>).</article-title><source>Journal of Morphology</source><volume>42</volume>: <fpage>548</fpage>–<lpage>571</lpage>. <ext-link xlink:type="simple" ext-link-type="doi" xlink:href="10.1002/jmor.20237">https://doi.org/10.1002/jmor.20237</ext-link></mixed-citation></ref><ref id="B13"><mixed-citation xmlns:xlink="http://www.w3.org/1999/xlink" xlink:type="simple"><person-group><name name-style="western"><surname>Blake</surname><given-names>JA</given-names></name><name name-style="western"><surname>Maciolek</surname><given-names>NJ</given-names></name></person-group> (<year>2016</year>) <tp:taxon-name><tp:taxon-name-part taxon-name-part-type="family">Travisiidae</tp:taxon-name-part></tp:taxon-name> Hartmann-Schröder, 1971, new family status. In: Purschke G, Böggemann M, Westheide W (Eds) Handbook of Zoology. De Gruyter, Berlin.</mixed-citation></ref></ref-list></tp:taxon-treatment>
