# Supplementary material for: Abyssal fauna of polymetallic nodule exploration areas, eastern Clarion-Clipperton Zone, central Pacific Ocean: Annelida: Capitellidae, Opheliidae, Scalibregmatidae, and Travisiidae
Source: Zookeys. 2019 Oct 28;883:1–82. doi: 10.3897/zookeys.883.36193 (PMC6828828; doi:10.3897/zookeys.883.36193)
Supplement: XML Treatment for Travisia zieglerae [file zookeys.883.36193-treatment29.xml]

<!DOCTYPE tp:taxon-treatment
  PUBLIC "-//TaxonX//DTD Taxonomic Treatment Publishing DTD v0 20100105//EN" "tax-treatment-NSO.dtd">
<tp:taxon-treatment xmlns:tp="http://www.plazi.org/taxpub"><tp:treatment-meta><kwd-group><label>Taxon classification</label><kwd><named-content xmlns:xlink="http://www.w3.org/1999/xlink" content-type="kingdom">Animalia</named-content></kwd><kwd><named-content xmlns:xlink="http://www.w3.org/1999/xlink" content-type="order">Capitellida</named-content></kwd><kwd><named-content xmlns:xlink="http://www.w3.org/1999/xlink" content-type="family">Capitellidae</named-content></kwd></kwd-group><mixed-citation publication-type="journal"><person-group><name><surname>Wiklund</surname><given-names>Helena</given-names></name><name><surname>Neal</surname><given-names>Lenka</given-names></name><name><surname>Glover</surname><given-names>Adrian G.</given-names></name><name><surname>Drennan</surname><given-names>Regan</given-names></name><name><surname>Muriel Rabone</surname><given-names/></name><name><surname>Dahlgren</surname><given-names>Thomas G.</given-names></name></person-group><article-title>Abyssal fauna of polymetallic nodule exploration areas, eastern Clarion-Clipperton Zone, central Pacific Ocean: <tp:taxon-name><tp:taxon-name-part taxon-name-part-type="phylum">Annelida</tp:taxon-name-part></tp:taxon-name>: <tp:taxon-name><tp:taxon-name-part taxon-name-part-type="family">Capitellidae</tp:taxon-name-part></tp:taxon-name>, <tp:taxon-name><tp:taxon-name-part taxon-name-part-type="family">Opheliidae</tp:taxon-name-part></tp:taxon-name>, <tp:taxon-name><tp:taxon-name-part taxon-name-part-type="genus" reg="Scalibregmatidae">Scalibregmatidae</tp:taxon-name-part></tp:taxon-name>, and <tp:taxon-name><tp:taxon-name-part taxon-name-part-type="family">Travisiidae</tp:taxon-name-part></tp:taxon-name></article-title><source>Zookeys</source><day>28</day><month>10</month><year>2019</year><volume>883</volume><fpage>1</fpage><lpage>82</lpage><pub-id pub-id-type="doi">10.3897/zookeys.883.36193</pub-id></mixed-citation></tp:treatment-meta><tp:nomenclature><tp:taxon-name><object-id xmlns:xlink="http://www.w3.org/1999/xlink" content-type="arpha" xlink:type="simple">9E363687-CBEF-5922-8712-4845F06AF354</object-id>
              <tp:taxon-name-part taxon-name-part-type="genus" reg="Travisia">Travisia</tp:taxon-name-part>
              <tp:taxon-name-part taxon-name-part-type="species" reg="zieglerae">zieglerae</tp:taxon-name-part>
              <object-id xmlns:xlink="http://www.w3.org/1999/xlink" content-type="zoobank" xlink:type="simple">http://zoobank.org/74877AF0-D607-4C62-BD07-6844D90A2806</object-id>
            </tp:taxon-name><tp:taxon-status xmlns:xlink="http://www.w3.org/1999/xlink" xlink:type="simple">sp. nov.</tp:taxon-status><xref ref-type="fig" rid="F29">Fig. 29A–G</xref></tp:nomenclature><tp:treatment-sec sec-type="material" id="SECID0EJJEK"><title>Material examined.</title><p>NHM_140 (<bold>paratype</bold>) NHMUK ANEA 2019.7162, coll. 11 Oct. 2013, <named-content xmlns:xlink="http://www.w3.org/1999/xlink" content-type="dwc:verbatimCoordinates" xlink:type="simple"><named-content content-type="geo-json" specific-use="{&#34;type&#34;:&#34;Point&#34;,&#34;coordinates&#34;:[-116.698500,13.758333]}" id="NCID0EUJEK" xlink:type="simple">13°45.50N, 116°41.91W</named-content></named-content>, 4080 m <ext-link xmlns:xlink="http://www.w3.org/1999/xlink" xlink:type="simple" ext-link-type="uri" xlink:href="http://data.nhm.ac.uk/object/ed10356b-32a0-4b45-9fe3-c56fbc696e87">http://data.nhm.ac.uk/object/ed10356b-32a0-4b45-9fe3-c56fbc696e87</ext-link>; NHM_188 NHMUK ANEA 2019.7170, coll. 14 Oct. 2013, <named-content xmlns:xlink="http://www.w3.org/1999/xlink" content-type="dwc:verbatimCoordinates" xlink:type="simple"><named-content content-type="geo-json" specific-use="{&#34;type&#34;:&#34;Point&#34;,&#34;coordinates&#34;:[-116.501667,13.957167]}" id="NCID0EBKEK" xlink:type="simple">13°57.43N, 116°30.10W</named-content></named-content>, 4130 m <ext-link xmlns:xlink="http://www.w3.org/1999/xlink" xlink:type="simple" ext-link-type="uri" xlink:href="http://data.nhm.ac.uk/object/c8a0ef70-e7f7-4605-bf78-dc54ed9151eb">http://data.nhm.ac.uk/object/c8a0ef70-e7f7-4605-bf78-dc54ed9151eb</ext-link>; NHM_241 NHMUK ANEA 2019.7163, coll. 16 Oct. 2013, <named-content xmlns:xlink="http://www.w3.org/1999/xlink" content-type="dwc:verbatimCoordinates" xlink:type="simple"><named-content content-type="geo-json" specific-use="{&#34;type&#34;:&#34;Point&#34;,&#34;coordinates&#34;:[-116.710000,13.811667]}" id="NCID0EOKEK" xlink:type="simple">13°48.70N, 116°42.60W</named-content></named-content>, 4076 m <ext-link xmlns:xlink="http://www.w3.org/1999/xlink" xlink:type="simple" ext-link-type="uri" xlink:href="http://data.nhm.ac.uk/object/5c0ac0b7-60cc-473e-a23b-2f49a40540f4">http://data.nhm.ac.uk/object/5c0ac0b7-60cc-473e-a23b-2f49a40540f4</ext-link>; NHM_356 NHMUK ANEA 2019.7164, coll. 17 Oct. 2013, <named-content xmlns:xlink="http://www.w3.org/1999/xlink" content-type="dwc:verbatimCoordinates" xlink:type="simple"><named-content content-type="geo-json" specific-use="{&#34;type&#34;:&#34;Point&#34;,&#34;coordinates&#34;:[-116.485333,13.753500]}" id="NCID0E2KEK" xlink:type="simple">13°45.21N, 116°29.12W</named-content></named-content>, 4128 m <ext-link xmlns:xlink="http://www.w3.org/1999/xlink" xlink:type="simple" ext-link-type="uri" xlink:href="http://data.nhm.ac.uk/object/8d2cbf0e-6522-403d-a58a-905fb13c70d6">http://data.nhm.ac.uk/object/8d2cbf0e-6522-403d-a58a-905fb13c70d6</ext-link>; NHM_364 NHMUK ANEA 2019.7165, coll. 19 Oct. 2013, <named-content xmlns:xlink="http://www.w3.org/1999/xlink" content-type="dwc:verbatimCoordinates" xlink:type="simple"><named-content content-type="geo-json" specific-use="{&#34;type&#34;:&#34;Point&#34;,&#34;coordinates&#34;:[-116.716283,13.933000]}" id="NCID0EILEK" xlink:type="simple">13°55.98N, 116°42.977W</named-content></named-content>, 4182 m <ext-link xmlns:xlink="http://www.w3.org/1999/xlink" xlink:type="simple" ext-link-type="uri" xlink:href="http://data.nhm.ac.uk/object/ef6e520f-7ef5-4ff9-87b5-985b8576271f">http://data.nhm.ac.uk/object/ef6e520f-7ef5-4ff9-87b5-985b8576271f</ext-link>; NHM_748B (<bold>paratype</bold>) NHMUK ANEA 2019.7166, coll. 20 Feb. 2015, <named-content xmlns:xlink="http://www.w3.org/1999/xlink" content-type="dwc:verbatimCoordinates" xlink:type="simple"><named-content content-type="geo-json" specific-use="{&#34;type&#34;:&#34;Point&#34;,&#34;coordinates&#34;:[-116.604167,12.537167]}" id="NCID0EXLEK" xlink:type="simple">12°32.23N, 116°36.25W</named-content></named-content>, 4425 m <ext-link xmlns:xlink="http://www.w3.org/1999/xlink" xlink:type="simple" ext-link-type="uri" xlink:href="http://data.nhm.ac.uk/object/db527676-1030-4bf0-b28d-2382825bc6bf">http://data.nhm.ac.uk/object/db527676-1030-4bf0-b28d-2382825bc6bf</ext-link>; NHM_753 NHMUK ANEA 2019.7167, coll. 20 Feb. 2015, <named-content xmlns:xlink="http://www.w3.org/1999/xlink" content-type="dwc:verbatimCoordinates" xlink:type="simple"><named-content content-type="geo-json" specific-use="{&#34;type&#34;:&#34;Point&#34;,&#34;coordinates&#34;:[-116.604167,12.537167]}" id="NCID0EEMEK" xlink:type="simple">12°32.23N, 116°36.25W</named-content></named-content>, 4425 m <ext-link xmlns:xlink="http://www.w3.org/1999/xlink" xlink:type="simple" ext-link-type="uri" xlink:href="http://data.nhm.ac.uk/object/393203b1-cb80-4185-9e40-fca6e1b6fe34">http://data.nhm.ac.uk/object/393203b1-cb80-4185-9e40-fca6e1b6fe34</ext-link>; NHM_760 NHMUK ANEA 2019.7168, coll. 20 Feb. 2015, <named-content xmlns:xlink="http://www.w3.org/1999/xlink" content-type="dwc:verbatimCoordinates" xlink:type="simple"><named-content content-type="geo-json" specific-use="{&#34;type&#34;:&#34;Point&#34;,&#34;coordinates&#34;:[-116.604167,12.537167]}" id="NCID0ERMEK" xlink:type="simple">12°32.23N, 116°36.25W</named-content></named-content>, 4425 m <ext-link xmlns:xlink="http://www.w3.org/1999/xlink" xlink:type="simple" ext-link-type="uri" xlink:href="http://data.nhm.ac.uk/object/d3e8ec3c-d7f3-4908-b315-84f3758aecc1">http://data.nhm.ac.uk/object/d3e8ec3c-d7f3-4908-b315-84f3758aecc1</ext-link>; NHM_792 NHMUK ANEA 2019.7169, coll. 20 Feb. 2015, <named-content xmlns:xlink="http://www.w3.org/1999/xlink" content-type="dwc:verbatimCoordinates" xlink:type="simple"><named-content content-type="geo-json" specific-use="{&#34;type&#34;:&#34;Point&#34;,&#34;coordinates&#34;:[-116.604167,12.537167]}" id="NCID0E5MEK" xlink:type="simple">12°32.23N, 116°36.25W</named-content></named-content>, 4425 m <ext-link xmlns:xlink="http://www.w3.org/1999/xlink" xlink:type="simple" ext-link-type="uri" xlink:href="http://data.nhm.ac.uk/object/5d30a61b-5894-484f-b79a-df1cd4268ec1">http://data.nhm.ac.uk/object/5d30a61b-5894-484f-b79a-df1cd4268ec1</ext-link>; NHM_909 (<bold>paratype</bold>) NHMUK ANEA 2019.7171, coll. 23 Feb. 2015, <named-content xmlns:xlink="http://www.w3.org/1999/xlink" content-type="dwc:verbatimCoordinates" xlink:type="simple"><named-content content-type="geo-json" specific-use="{&#34;type&#34;:&#34;Point&#34;,&#34;coordinates&#34;:[-116.610500,12.571333]}" id="NCID0ENNEK" xlink:type="simple">12°34.28N, 116°36.63W</named-content></named-content>, 4198 m <ext-link xmlns:xlink="http://www.w3.org/1999/xlink" xlink:type="simple" ext-link-type="uri" xlink:href="http://data.nhm.ac.uk/object/5f570dab-4b56-4f74-b126-ed6ceab344e3">http://data.nhm.ac.uk/object/5f570dab-4b56-4f74-b126-ed6ceab344e3</ext-link>; NHM_970 NHMUK ANEA 2019.7172, coll. 23 Feb. 2015, <named-content xmlns:xlink="http://www.w3.org/1999/xlink" content-type="dwc:verbatimCoordinates" xlink:type="simple"><named-content content-type="geo-json" specific-use="{&#34;type&#34;:&#34;Point&#34;,&#34;coordinates&#34;:[-116.610500,12.571333]}" id="NCID0E1NEK" xlink:type="simple">12°34.28N, 116°36.63W</named-content></named-content>, 4198 m <ext-link xmlns:xlink="http://www.w3.org/1999/xlink" xlink:type="simple" ext-link-type="uri" xlink:href="http://data.nhm.ac.uk/object/4ccb364c-35f4-458c-9c71-6f77e71493ca">http://data.nhm.ac.uk/object/4ccb364c-35f4-458c-9c71-6f77e71493ca</ext-link>; NHM_1097 NHMUK ANEA 2019.7173, coll. 26 Feb. 2015, <named-content xmlns:xlink="http://www.w3.org/1999/xlink" content-type="dwc:verbatimCoordinates" xlink:type="simple"><named-content content-type="geo-json" specific-use="{&#34;type&#34;:&#34;Point&#34;,&#34;coordinates&#34;:[-117.164500,12.115500]}" id="NCID0EHOEK" xlink:type="simple">12°06.93N, 117°09.87W</named-content></named-content>, 4100 m, <ext-link xmlns:xlink="http://www.w3.org/1999/xlink" xlink:type="simple" ext-link-type="uri" xlink:href="http://data.nhm.ac.uk/object/939ba16d-b844-49ca-a740-bb42f039cc11">http://data.nhm.ac.uk/object/939ba16d-b844-49ca-a740-bb42f039cc11</ext-link>; NHM_1310 NHMUK ANEA 2019.71745,coll. 01 Mar. 2015, <named-content xmlns:xlink="http://www.w3.org/1999/xlink" content-type="dwc:verbatimCoordinates" xlink:type="simple"><named-content content-type="geo-json" specific-use="{&#34;type&#34;:&#34;Point&#34;,&#34;coordinates&#34;:[-117.302167,12.257333]}" id="NCID0EUOEK" xlink:type="simple">12°15.44N, 117°18.13W</named-content></named-content>, 4302 m <ext-link xmlns:xlink="http://www.w3.org/1999/xlink" xlink:type="simple" ext-link-type="uri" xlink:href="http://data.nhm.ac.uk/object/16844478-de27-448c-9acb-057835026447">http://data.nhm.ac.uk/object/16844478-de27-448c-9acb-057835026447</ext-link>; NHM_1311 NHMUK ANEA 2019.7175, coll. 01 Mar. 2015, <named-content xmlns:xlink="http://www.w3.org/1999/xlink" content-type="dwc:verbatimCoordinates" xlink:type="simple"><named-content content-type="geo-json" specific-use="{&#34;type&#34;:&#34;Point&#34;,&#34;coordinates&#34;:[-117.302167,12.257333]}" id="NCID0EBPEK" xlink:type="simple">12°15.44N, 117°18.13W</named-content></named-content>, 4302 m <ext-link xmlns:xlink="http://www.w3.org/1999/xlink" xlink:type="simple" ext-link-type="uri" xlink:href="http://data.nhm.ac.uk/object/192cbbb3-680b-4bcd-9cc4-a420f42af578">http://data.nhm.ac.uk/object/192cbbb3-680b-4bcd-9cc4-a420f42af578</ext-link>; NHM_1431 (<bold>holotype</bold>) NHMUK ANEA 2019.7176, coll. 03 Mar. 2015, <named-content xmlns:xlink="http://www.w3.org/1999/xlink" content-type="dwc:verbatimCoordinates" xlink:type="simple"><named-content content-type="geo-json" specific-use="{&#34;type&#34;:&#34;Point&#34;,&#34;coordinates&#34;:[-116.612833,12.454333]}" id="NCID0EQPEK" xlink:type="simple">12°27.26N, 116°36.77W</named-content></named-content>, 4137 m <ext-link xmlns:xlink="http://www.w3.org/1999/xlink" xlink:type="simple" ext-link-type="uri" xlink:href="http://data.nhm.ac.uk/object/fd6bab0e-0cda-4b42-808f-a6006d409535">http://data.nhm.ac.uk/object/fd6bab0e-0cda-4b42-808f-a6006d409535</ext-link>; NHM_1543 (<bold>paratype</bold>) NHMUK ANEA 2019.7177, coll. 06 Mar. 2015, <named-content xmlns:xlink="http://www.w3.org/1999/xlink" content-type="dwc:verbatimCoordinates" xlink:type="simple"><named-content content-type="geo-json" specific-use="{&#34;type&#34;:&#34;Point&#34;,&#34;coordinates&#34;:[-116.484500,12.506333]}" id="NCID0E6PEK" xlink:type="simple">12°30.38N, 116°29.07W</named-content></named-content>, 4244 m <ext-link xmlns:xlink="http://www.w3.org/1999/xlink" xlink:type="simple" ext-link-type="uri" xlink:href="http://data.nhm.ac.uk/object/c78cc5fd-ca98-43b0-a0fb-8804fb606c71">http://data.nhm.ac.uk/object/c78cc5fd-ca98-43b0-a0fb-8804fb606c71</ext-link>; NHM_1873 NHMUK ANEA 2019.7178, coll. 13 Mar. 2015, <named-content xmlns:xlink="http://www.w3.org/1999/xlink" content-type="dwc:verbatimCoordinates" xlink:type="simple"><named-content content-type="geo-json" specific-use="{&#34;type&#34;:&#34;Point&#34;,&#34;coordinates&#34;:[-117.217167,12.041600]}" id="NCID0EMQEK" xlink:type="simple">12°02.496N, 117°13.03W</named-content></named-content>, 4094m, <ext-link xmlns:xlink="http://www.w3.org/1999/xlink" xlink:type="simple" ext-link-type="uri" xlink:href="http://data.nhm.ac.uk/object/24409a12-2a50-4689-80dc-902cdeb5af69">http://data.nhm.ac.uk/object/24409a12-2a50-4689-80dc-902cdeb5af69</ext-link>; NHM_1883 NHMUK ANEA 2019.7179, coll. 13 Mar. 2015, <named-content xmlns:xlink="http://www.w3.org/1999/xlink" content-type="dwc:verbatimCoordinates" xlink:type="simple"><named-content content-type="geo-json" specific-use="{&#34;type&#34;:&#34;Point&#34;,&#34;coordinates&#34;:[-117.217167,12.041500]}" id="NCID0EZQEK" xlink:type="simple">12°02.49N, 117°13.03W</named-content></named-content>, 4094 m, <ext-link xmlns:xlink="http://www.w3.org/1999/xlink" xlink:type="simple" ext-link-type="uri" xlink:href="http://data.nhm.ac.uk/object/9e8c22f7-a94b-45ed-a1d0-cae287a7ac2d">http://data.nhm.ac.uk/object/9e8c22f7-a94b-45ed-a1d0-cae287a7ac2d</ext-link>; NHM_1911 NHMUK ANEA 2019.7180, coll. 13 Mar. 2015 <named-content xmlns:xlink="http://www.w3.org/1999/xlink" content-type="dwc:verbatimCoordinates" xlink:type="simple"><named-content content-type="geo-json" specific-use="{&#34;type&#34;:&#34;Point&#34;,&#34;coordinates&#34;:[-117.217167,12.041500]}" id="NCID0EGREK" xlink:type="simple">12°02.49N, 117°13.03W</named-content></named-content>, 4094 m <ext-link xmlns:xlink="http://www.w3.org/1999/xlink" xlink:type="simple" ext-link-type="uri" xlink:href="http://data.nhm.ac.uk/object/489dd5a6-2c68-416b-9a06-ed773d4791d6">http://data.nhm.ac.uk/object/489dd5a6-2c68-416b-9a06-ed773d4791d6</ext-link>; NHM_2019 NHMUK ANEA 2019.7181, coll. 16 Mar. 2015, <named-content xmlns:xlink="http://www.w3.org/1999/xlink" content-type="dwc:verbatimCoordinates" xlink:type="simple"><named-content content-type="geo-json" specific-use="{&#34;type&#34;:&#34;Point&#34;,&#34;coordinates&#34;:[-117.404667,12.050500]}" id="NCID0ETREK" xlink:type="simple">12°03.03N, 117°24.28W</named-content></named-content>, 4235 m <ext-link xmlns:xlink="http://www.w3.org/1999/xlink" xlink:type="simple" ext-link-type="uri" xlink:href="http://data.nhm.ac.uk/object/2684a5f8-b4d4-4bcb-b386-65775506cf87">http://data.nhm.ac.uk/object/2684a5f8-b4d4-4bcb-b386-65775506cf87</ext-link>; NHM_2024 NHMUK ANEA 2019.7182, coll. 16 Mar. 2015, <named-content xmlns:xlink="http://www.w3.org/1999/xlink" content-type="dwc:verbatimCoordinates" xlink:type="simple"><named-content content-type="geo-json" specific-use="{&#34;type&#34;:&#34;Point&#34;,&#34;coordinates&#34;:[-117.404667,12.050500]}" id="NCID0EASEK" xlink:type="simple">12°03.03N, 117°24.28W</named-content></named-content>, 4235 m <ext-link xmlns:xlink="http://www.w3.org/1999/xlink" xlink:type="simple" ext-link-type="uri" xlink:href="http://data.nhm.ac.uk/object/cf54f81e-5836-4684-94dc-151f589ebab4">http://data.nhm.ac.uk/object/cf54f81e-5836-4684-94dc-151f589ebab4</ext-link>.</p></tp:treatment-sec><tp:treatment-sec sec-type="type locality" id="SECID0EKSEK"><title>Type locality.</title><p>Pacific Ocean, CCZ, <named-content xmlns:xlink="http://www.w3.org/1999/xlink" content-type="dwc:verbatimCoordinates" xlink:type="simple"><named-content content-type="geo-json" specific-use="{&#34;type&#34;:&#34;Point&#34;,&#34;coordinates&#34;:[-116.612833,12.454333]}" id="NCID0ETSEK" xlink:type="simple">12°27.26’N 116°36.77’W</named-content></named-content>, depth 4137 m, in mud between polymetallic nodules.</p></tp:treatment-sec><tp:treatment-sec sec-type="material" id="SECID0EYSEK"><title>Additional material examined.</title><p><italic><tp:taxon-name><tp:taxon-name-part taxon-name-part-type="genus" reg="Travisia">Travisia</tp:taxon-name-part> <tp:taxon-name-part taxon-name-part-type="species" reg="glandulosa">glandulosa</tp:taxon-name-part></tp:taxon-name></italic> McIntosh, 1879, holotype BMNH 1921.5.1.2431 and specimen of <xref ref-type="bibr" rid="B65">Monro (1930)</xref>, <italic><tp:taxon-name><tp:taxon-name-part taxon-name-part-type="genus" reg="Travisia">Travisia</tp:taxon-name-part> <tp:taxon-name-part taxon-name-part-type="species" reg="gravieri">gravieri</tp:taxon-name-part></tp:taxon-name></italic> McIntosh, 1908, holotype BMNH 1921.5.1.2429.</p></tp:treatment-sec><tp:treatment-sec sec-type="description" id="SECID0EYTEK"><title>Description.</title><p>This species is represented by 21 specimens. It is a small species 1.2–7.5 mm long and 0.25–0.8 mm wide for 21–24 segments, 19 or 20 of which chaetigerous and 2–4 posterior-most achaetigerous. Preserved specimens pale yellow (Fig. <xref ref-type="fig" rid="F29">29A</xref>), live specimens translucent (Fig. <xref ref-type="fig" rid="F29">29B</xref>)</p><fig id="F29" position="float" orientation="portrait"><object-id xmlns:xlink="http://www.w3.org/1999/xlink" content-type="doi" xlink:type="simple">10.3897/zookeys.883.36193.figure29</object-id><object-id xmlns:xlink="http://www.w3.org/1999/xlink" content-type="arpha" xlink:type="simple">776EDD73-A337-53B8-BADF-9D057B0E0450</object-id><label>Figure 29.</label><caption><p><italic><tp:taxon-name><tp:taxon-name-part taxon-name-part-type="genus" reg="Travisia">Travisia</tp:taxon-name-part> <tp:taxon-name-part taxon-name-part-type="species" reg="zieglerae">zieglerae</tp:taxon-name-part></tp:taxon-name></italic> sp. nov. <bold>A</bold> Lab image, whole specimen, pre-stain (holotype [specimen NHM_1431]) <bold>B</bold> Live images, whole specimens (specimen NHM_1911 [left], specimen NHM_188 [right]) <bold>C</bold> Lab image, lateral anterior, (holotype, stained, pr = prostomium, pp = parapodial lappets) <bold>D</bold> Lab image, distal anterior, (holotype, stained, m = mouth) <bold>E</bold> Lab image, lateral posterior, (holotype, stained, pp = parapodia, io = interramal organs) <bold>F</bold> Detail of capillary chaeta (paratype NHM_140) <bold>G</bold> Lab image, pygidium, distal view (left) and lateral view (right), with pygidial features outlined in a fine white line (holotype, stained, vl = ventral lobe). Scale bar: 1 mm (<bold>A</bold>).</p></caption><graphic xmlns:xlink="http://www.w3.org/1999/xlink" xlink:href="zookeys-883-001-g029.jpg" position="float" orientation="portrait" xlink:type="simple" id="oo_350281.jpg"><uri content-type="original_file" xlink:type="simple">https://binary.pensoft.net/fig/350281</uri></graphic></fig><p>Holotype in good condition, 6 mm long and 0.8 mm wide (at the widest point). Body robust, compact, grub like, anteriorly (commonly on chaetigers 1–7) somewhat enlarged then tapering posteriorly and relatively slender. Body surface rugose, with transverse rows of small squarish lobes.</p><p>Prostomium short, smooth, conical (Fig. <xref ref-type="fig" rid="F29">29C</xref>). Peristomium trapezoidal, rugose, with squarish papillae larger and then in subsequent segments, two transverse rows observed using Shirlastain A (Fig. <xref ref-type="fig" rid="F29">29C</xref>). Mouth as a broad transverse slit extending to chaetiger 1 (Fig. <xref ref-type="fig" rid="F29">29D</xref>).</p><p>Branchiae absent. Parapodia biramous, located on row with largest lobes, both rami well separated (Fig. <xref ref-type="fig" rid="F29">29C, E</xref>). Parapodial lappets present, observable from chaetiger 2 and well developed from chaetiger 8. Chaetigers in anterior (inflated) half distinctly triannulate, with three transverse rows of small, squarish lobes, subsequent segments becoming less distinctly annulated, with the last four achaetigerous segments uniannulate; lobes always largest on the ventral most row. Interramal sense organs present, best observed on stained specimen (Fig. <xref ref-type="fig" rid="F29">29E</xref>). Chaetae all long, smooth, slender capillaries (Fig. <xref ref-type="fig" rid="F29">29F</xref>).</p><p>Pygidium short, thick (only slightly longer wide), ventrally with keel-like very thick lobe. In distal view (Fig. <xref ref-type="fig" rid="F29">29G</xref>) with circlet of about 10 smaller, thinner lobes located dorsally to large ventral keel-like lobe.</p></tp:treatment-sec><tp:treatment-sec sec-type="Shirlastain pattern" id="SECID0ERWEK"><title>Shirlastain pattern.</title><p>Prostomium stains strongly and stain is retained even after one week. Interramal sense organs observed as darkly red stained spots (Fig. <xref ref-type="fig" rid="F29">29E</xref>).</p></tp:treatment-sec><tp:treatment-sec sec-type="Morphological variation" id="SECID0E2WEK"><title>Morphological variation.</title><p>Number of segments is slightly variably and appears to be linked to size, with the smallest specimens possessing 21 segments (19 of which chaetigerous), while the largest specimen possessed 24 segments (20 of which chaetigerous). Body shape remains mainly consistent, although some specimens were slightly thinner or thicker. Thick, keel-like ventral lobe on pygidium observed consistently, but the detection of slenderer lobes differs (probably an artefact of preservation) and some occasionally appear inflated (Fig. <xref ref-type="fig" rid="F29">29G</xref>).</p></tp:treatment-sec><tp:treatment-sec sec-type="remarks" id="SECID0EFXEK"><title>Remarks.</title><p>Differences between the known <italic><tp:taxon-name><tp:taxon-name-part taxon-name-part-type="genus" reg="Travisia">Travisia</tp:taxon-name-part></tp:taxon-name></italic> species and the species delineated herein are discussed in the Remarks section for <italic><tp:taxon-name><tp:taxon-name-part taxon-name-part-type="genus" reg="Travisia">Travisia</tp:taxon-name-part></tp:taxon-name></italic> sp. (NHM_1244), see below.</p></tp:treatment-sec><tp:treatment-sec sec-type="Genetic data" id="SECID0EZXEK"><title>Genetic data.</title><p>GenBank <ext-link xmlns:xlink="http://www.w3.org/1999/xlink" ext-link-type="gen" xlink:href="MN217470" xlink:type="simple">MN217470</ext-link>–<ext-link xmlns:xlink="http://www.w3.org/1999/xlink" ext-link-type="gen" xlink:href="MN217490" xlink:type="simple">MN217490</ext-link> for 16S and <ext-link xmlns:xlink="http://www.w3.org/1999/xlink" ext-link-type="gen" xlink:href="MN217512" xlink:type="simple">MN217512</ext-link> for 18S. <italic><tp:taxon-name><tp:taxon-name-part taxon-name-part-type="genus" reg="Travisia">Travisia</tp:taxon-name-part> <tp:taxon-name-part taxon-name-part-type="species" reg="zieglerae">zieglerae</tp:taxon-name-part></tp:taxon-name></italic> sp. nov. fall within a clade consisting of the other <italic><tp:taxon-name><tp:taxon-name-part taxon-name-part-type="genus" reg="Travisia">Travisia</tp:taxon-name-part></tp:taxon-name></italic> species in this study as well as other <italic><tp:taxon-name><tp:taxon-name-part taxon-name-part-type="genus" reg="Travisia">Travisia</tp:taxon-name-part></tp:taxon-name></italic> species on GenBank and the taxon <italic><tp:taxon-name><tp:taxon-name-part taxon-name-part-type="genus" reg="Neolipobranchus">Neolipobranchus</tp:taxon-name-part></tp:taxon-name></italic> sp., a result similar to Martinez et al. (2014), suggesting a paraphyletic genus <italic><tp:taxon-name><tp:taxon-name-part taxon-name-part-type="genus" reg="Travisia">Travisia</tp:taxon-name-part></tp:taxon-name></italic> (Fig. <xref ref-type="fig" rid="F32">32</xref>).</p></tp:treatment-sec><tp:treatment-sec sec-type="ecology" id="SECID0EZZEK"><title>Ecology.</title><p>Found in polymetallic nodule province of the eastern CCZ.</p></tp:treatment-sec><tp:treatment-sec sec-type="etymology" id="SECID0E5ZEK"><title>Etymology.</title><p>Named in honor of Amanda Ziegler, member of the science party of the ABYSSLINE AB02 cruise onboard the RV <italic>Thomas G. Thompson</italic>.</p></tp:treatment-sec><tp:treatment-sec><!--Section generated to contain objects referenced in tp:taxon-treatment.--><fig id="F32" position="float" orientation="portrait"><object-id xmlns:xlink="http://www.w3.org/1999/xlink" content-type="doi" xlink:type="simple">10.3897/zookeys.883.36193.figure32</object-id><object-id xmlns:xlink="http://www.w3.org/1999/xlink" content-type="arpha" xlink:type="simple">9814B774-146F-54F2-A8C8-B71526ED8755</object-id><label>Figure 32.</label><caption><p>Phylogenetic analysis of <tp:taxon-name><tp:taxon-name-part taxon-name-part-type="genus" reg="Scalibregmatidae">Scalibregmatidae</tp:taxon-name-part></tp:taxon-name> and <tp:taxon-name><tp:taxon-name-part taxon-name-part-type="family">Travisiidae</tp:taxon-name-part></tp:taxon-name>. 50% majority rule tree from the Bayesian analyses using 18S and 16S, with posterior probability values on nodes. Twenty taxa from GenBank were included, and <tp:taxon-name><tp:taxon-name-part taxon-name-part-type="family">Opheliidae</tp:taxon-name-part></tp:taxon-name> was chosen as outgroup following the annelid phylogeny of <xref ref-type="bibr" rid="B97">Weigert and Bleidorn (2016)</xref>.</p></caption><graphic xmlns:xlink="http://www.w3.org/1999/xlink" xlink:href="zookeys-883-001-g032.jpg" position="float" orientation="portrait" xlink:type="simple" id="oo_350284.jpg"><uri content-type="original_file" xlink:type="simple">https://binary.pensoft.net/fig/350284</uri></graphic></fig></tp:treatment-sec><ref-list><ref id="B65"><mixed-citation xmlns:xlink="http://www.w3.org/1999/xlink" xlink:type="simple"><person-group><name name-style="western"><surname>Monro</surname><given-names>CCA</given-names></name></person-group> (<year>1930</year>) <article-title>Polychaete worms.</article-title><source>Discovery Reports</source><volume>2</volume>: <fpage>1</fpage>–<lpage>222</lpage>.</mixed-citation></ref><ref id="B97"><mixed-citation xmlns:xlink="http://www.w3.org/1999/xlink" xlink:type="simple"><person-group><name name-style="western"><surname>Weigert</surname><given-names>A</given-names></name><name name-style="western"><surname>Bleidorn</surname><given-names>C</given-names></name></person-group> (<year>2016</year>) Current status of annelid phylogeny. Organisms, Diversity and Evolution 16(2) 345–362. <ext-link xlink:type="simple" ext-link-type="doi" xlink:href="10.1007/s13127-016-0265-7">https://doi.org/10.1007/s13127-016-0265-7</ext-link></mixed-citation></ref></ref-list></tp:taxon-treatment>
