# Supplementary material for: Abyssal fauna of polymetallic nodule exploration areas, eastern Clarion-Clipperton Zone, central Pacific Ocean: Annelida: Capitellidae, Opheliidae, Scalibregmatidae, and Travisiidae
Source: Zookeys. 2019 Oct 28;883:1–82. doi: 10.3897/zookeys.883.36193 (PMC6828828; doi:10.3897/zookeys.883.36193)
Supplement: XML Treatment for Travisia [file zookeys.883.36193-treatment30.xml]

<!DOCTYPE tp:taxon-treatment
  PUBLIC "-//TaxonX//DTD Taxonomic Treatment Publishing DTD v0 20100105//EN" "tax-treatment-NSO.dtd">
<tp:taxon-treatment xmlns:tp="http://www.plazi.org/taxpub"><tp:treatment-meta><kwd-group><label>Taxon classification</label><kwd><named-content xmlns:xlink="http://www.w3.org/1999/xlink" content-type="kingdom">Animalia</named-content></kwd><kwd><named-content xmlns:xlink="http://www.w3.org/1999/xlink" content-type="order">Capitellida</named-content></kwd><kwd><named-content xmlns:xlink="http://www.w3.org/1999/xlink" content-type="family">Capitellidae</named-content></kwd></kwd-group><mixed-citation publication-type="journal"><person-group><name><surname>Wiklund</surname><given-names>Helena</given-names></name><name><surname>Neal</surname><given-names>Lenka</given-names></name><name><surname>Glover</surname><given-names>Adrian G.</given-names></name><name><surname>Drennan</surname><given-names>Regan</given-names></name><name><surname>Muriel Rabone</surname><given-names/></name><name><surname>Dahlgren</surname><given-names>Thomas G.</given-names></name></person-group><article-title>Abyssal fauna of polymetallic nodule exploration areas, eastern Clarion-Clipperton Zone, central Pacific Ocean: <tp:taxon-name><tp:taxon-name-part taxon-name-part-type="phylum">Annelida</tp:taxon-name-part></tp:taxon-name>: <tp:taxon-name><tp:taxon-name-part taxon-name-part-type="family">Capitellidae</tp:taxon-name-part></tp:taxon-name>, <tp:taxon-name><tp:taxon-name-part taxon-name-part-type="family">Opheliidae</tp:taxon-name-part></tp:taxon-name>, <tp:taxon-name><tp:taxon-name-part taxon-name-part-type="genus" reg="Scalibregmatidae">Scalibregmatidae</tp:taxon-name-part></tp:taxon-name>, and <tp:taxon-name><tp:taxon-name-part taxon-name-part-type="family">Travisiidae</tp:taxon-name-part></tp:taxon-name></article-title><source>Zookeys</source><day>28</day><month>10</month><year>2019</year><volume>883</volume><fpage>1</fpage><lpage>82</lpage><pub-id pub-id-type="doi">10.3897/zookeys.883.36193</pub-id></mixed-citation></tp:treatment-meta><tp:nomenclature><tp:taxon-name><object-id xmlns:xlink="http://www.w3.org/1999/xlink" content-type="arpha" xlink:type="simple">FD955417-26C6-5985-843A-7A845E9095F4</object-id>
              <tp:taxon-name-part taxon-name-part-type="genus" reg="Travisia">Travisia</tp:taxon-name-part>
            </tp:taxon-name><tp:taxon-authority>sp. (NHM_1244)</tp:taxon-authority><xref ref-type="fig" rid="F30">Fig. 30A–G</xref></tp:nomenclature><tp:treatment-sec sec-type="material" id="SECID0EK2EK"><title>Material examined.</title><p>NHM_1244 NHMUK ANEA 2019.7183, coll. 01 Mar. 2015, <named-content xmlns:xlink="http://www.w3.org/1999/xlink" content-type="dwc:verbatimCoordinates" xlink:type="simple"><named-content content-type="geo-json" specific-use="{&#34;type&#34;:&#34;Point&#34;,&#34;coordinates&#34;:[-117.302167,12.257333]}" id="NCID0ET2EK" xlink:type="simple">12°15.44N, 117°18.13W</named-content></named-content>, 4302 m <ext-link xmlns:xlink="http://www.w3.org/1999/xlink" xlink:type="simple" ext-link-type="uri" xlink:href="http://data.nhm.ac.uk/object/f6906eae-67ec-4d37-83c6-590f3c53df76">http://data.nhm.ac.uk/object/f6906eae-67ec-4d37-83c6-590f3c53df76</ext-link>; NHM_1863 NHMUK ANEA 2019.7184, coll. 13 Mar. 2015, <named-content xmlns:xlink="http://www.w3.org/1999/xlink" content-type="dwc:verbatimCoordinates" xlink:type="simple"><named-content content-type="geo-json" specific-use="{&#34;type&#34;:&#34;Point&#34;,&#34;coordinates&#34;:[-117.217167,12.041500]}" id="NCID0EA3EK" xlink:type="simple">12°02.49N, 117°13.03W</named-content></named-content>, 4094 m, <ext-link xmlns:xlink="http://www.w3.org/1999/xlink" xlink:type="simple" ext-link-type="uri" xlink:href="http://data.nhm.ac.uk/object/fa708aca-6dd1-4b53-8d54-c76a93f43363">http://data.nhm.ac.uk/object/fa708aca-6dd1-4b53-8d54-c76a93f43363</ext-link>.</p></tp:treatment-sec><tp:treatment-sec sec-type="description" id="SECID0EK3EK"><title>Description.</title><p>This species is represented by two specimens only. It is a small species 5.5–6 mm long and 0.7 mm wide for 24 segments, 20 of which chaetigerous and four posterior-most achaetigerous. Preserved specimens pale yellow (Fig. <xref ref-type="fig" rid="F30">30A</xref>), live specimens milky, semi-transparent (Fig. <xref ref-type="fig" rid="F30">30B</xref>). Body robust, compact, grub like, anteriorly half enlarged, particularly over chaetigers 11–13, tapering posteriorly, but remaining relatively thick. Body surface rugose, with transverse rows of small, tightly packed squarish lobes.</p><fig id="F30" position="float" orientation="portrait"><object-id xmlns:xlink="http://www.w3.org/1999/xlink" content-type="doi" xlink:type="simple">10.3897/zookeys.883.36193.figure30</object-id><object-id xmlns:xlink="http://www.w3.org/1999/xlink" content-type="arpha" xlink:type="simple">F84B8448-419D-5557-AC8F-BC04D1DA93C5</object-id><label>Figure 30.</label><caption><p><italic><tp:taxon-name><tp:taxon-name-part taxon-name-part-type="genus" reg="Travisia">Travisia</tp:taxon-name-part></tp:taxon-name></italic> sp. NHM_1244. <bold>A</bold> Lab images, whole specimens (specimen NHM_1244, unstained [top], specimen NHM_1863, faded stain [bottom]) <bold>B</bold> Live image, whole specimen (specimen NHM_1863) <bold>C</bold> Lab image, dorsal anterior (specimen NHM_1863, stained, pr = prostomium) <bold>D</bold> Lab image, ventral anterior, (stained) (specimen NHM_1863, m = mouth) <bold>E</bold> Lab image, lateral posterior (specimen NHM_1863, stained, pp = parapodia, io = interramal organs) <bold>F</bold> Lab image, detail of capillary chaetae (specimen NHM_1244) <bold>G</bold> Lab image, pygidium, distal view (lower left) and lateral view (upper right), with pygidial features outlined in a fine white line (specimen NHM_1863, stained, vl = ventral lobe). Scale bars: 1 mm (<bold>A</bold>); 50 μm (<bold>F</bold>).</p></caption><graphic xmlns:xlink="http://www.w3.org/1999/xlink" xlink:href="zookeys-883-001-g030.jpg" position="float" orientation="portrait" xlink:type="simple" id="oo_350282.jpg"><uri content-type="original_file" xlink:type="simple">https://binary.pensoft.net/fig/350282</uri></graphic></fig><p>Prostomium short, smooth, conical (Fig. <xref ref-type="fig" rid="F30">30C, D</xref>). Peristomium trapezoidal, rugose, with small, tightly packed squarish papillae, appearing in two rows dorsally. Mouth as a transverse slit between chaetigers 1 and 2 (Fig. <xref ref-type="fig" rid="F30">30D</xref>).</p><p>Branchiae absent. Parapodia biramous, located on row with largest lobes, both rami well separated (Fig. <xref ref-type="fig" rid="F30">30E</xref>). Parapodial lappets present, observable from chaetiger 1 and well developed from chaetiger 6. Chaetigers in anterior half distinctly triannulate, with three transverse rows of small, squarish lobes, subsequent segments becoming less distinctly annulated, with the last four achaetigerous segments uniannulate; lobes always largest on the ventral most row. Interramal sense organs present, best observed on stained specimen (Fig. <xref ref-type="fig" rid="F30">30E</xref>). Chaetae all long, smooth, slender capillaries (Fig. <xref ref-type="fig" rid="F30">30F</xref>).</p><p>Pygidium very short, thick (slightly longer wide); in distal view with a tightly packed circlet of around 11 lobes (Fig. <xref ref-type="fig" rid="F30">30G</xref>), of these five large, thick and tightly packed with the ventral most single lobe thickest, dorso-laterally bordered by about six much smaller lobes (Fig. <xref ref-type="fig" rid="F30">30G</xref>).</p></tp:treatment-sec><tp:treatment-sec sec-type="Shirlastain pattern" id="SECID0EA6EK"><title>Shirlastain pattern.</title><p>Stain retained uniformly. Interramal sense organs observed as darkly red stained spots (Fig. <xref ref-type="fig" rid="F30">30E</xref>). Specimen stain within few (about 5) days.</p></tp:treatment-sec><tp:treatment-sec sec-type="Genetic data" id="SECID0EK6EK"><title>Genetic data.</title><p>GenBank <ext-link xmlns:xlink="http://www.w3.org/1999/xlink" ext-link-type="gen" xlink:href="MN217468" xlink:type="simple">MN217468</ext-link>–<ext-link xmlns:xlink="http://www.w3.org/1999/xlink" ext-link-type="gen" xlink:href="MN217469" xlink:type="simple">MN217469</ext-link> for 16S and <ext-link xmlns:xlink="http://www.w3.org/1999/xlink" ext-link-type="gen" xlink:href="MN217511" xlink:type="simple">MN217511</ext-link> for 18S. <italic><tp:taxon-name><tp:taxon-name-part taxon-name-part-type="genus" reg="Travisia">Travisia</tp:taxon-name-part></tp:taxon-name></italic> sp. (NHM_1244) is sister to <italic><tp:taxon-name><tp:taxon-name-part taxon-name-part-type="genus" reg="Neolipobranchus">Neolipobranchus</tp:taxon-name-part></tp:taxon-name></italic> sp. and fall within a clade consisting of <italic><tp:taxon-name><tp:taxon-name-part taxon-name-part-type="genus" reg="Travisia">Travisia</tp:taxon-name-part> <tp:taxon-name-part taxon-name-part-type="species" reg="zieglerae">zieglerae</tp:taxon-name-part></tp:taxon-name></italic> sp. nov. as well as other <italic><tp:taxon-name><tp:taxon-name-part taxon-name-part-type="genus" reg="Travisia">Travisia</tp:taxon-name-part></tp:taxon-name></italic> species from GenBank (Fig. <xref ref-type="fig" rid="F32">32</xref>).</p></tp:treatment-sec><tp:treatment-sec sec-type="remarks" id="SECID0EDBFK"><title>Remarks.</title><p>Both UKSR-collected species are morphologically very similar, in having a similar number of segments and in being abranchiate. They can be distinguished by a suite of subtle characters, which in case of <italic><tp:taxon-name><tp:taxon-name-part taxon-name-part-type="genus" reg="Travisia">Travisia</tp:taxon-name-part></tp:taxon-name></italic> sp. NHM_1224 is represented by only two specimens, so caution is needed. The two species differ somewhat in body shape as <italic><tp:taxon-name><tp:taxon-name-part taxon-name-part-type="genus" reg="Travisia">Travisia</tp:taxon-name-part> <tp:taxon-name-part taxon-name-part-type="species" reg="zieglerae">zieglerae</tp:taxon-name-part></tp:taxon-name></italic> sp. nov. is more slender in the posterior half, while <tp:taxon-name><tp:taxon-name-part taxon-name-part-type="genus" reg="Travisia">Travisia</tp:taxon-name-part></tp:taxon-name> sp. NHM_1224 is thicker (Fig. <xref ref-type="fig" rid="F31">31A</xref>). The rugosity of transverse rows differs, as the lobes are more tightly packed in <italic><tp:taxon-name><tp:taxon-name-part taxon-name-part-type="genus" reg="Travisia">Travisia</tp:taxon-name-part></tp:taxon-name></italic> sp. NHM_1244 and looser in <italic><tp:taxon-name><tp:taxon-name-part taxon-name-part-type="genus" reg="Travisia">Travisia</tp:taxon-name-part> <tp:taxon-name-part taxon-name-part-type="species" reg="zieglerae">zieglerae</tp:taxon-name-part></tp:taxon-name></italic> sp. nov., at least in the anterior region (Fig. <xref ref-type="fig" rid="F31">31B</xref>). Another difference is the arrangement of pygidial lobes (Fig. <xref ref-type="fig" rid="F31">31C</xref>). Finally, difference can be detected upon staining with Shirlastain, where prostomium of <italic><tp:taxon-name><tp:taxon-name-part taxon-name-part-type="genus" reg="Travisia">Travisia</tp:taxon-name-part> <tp:taxon-name-part taxon-name-part-type="species" reg="zieglerae">zieglerae</tp:taxon-name-part></tp:taxon-name></italic> sp. nov. stains darkly unlike that of <italic><tp:taxon-name><tp:taxon-name-part taxon-name-part-type="genus" reg="Travisia">Travisia</tp:taxon-name-part></tp:taxon-name></italic> sp. NHM_1244 (Fig. <xref ref-type="fig" rid="F31">31B</xref>) and the stain is retained after even 5 days since staining.</p><fig id="F31" position="float" orientation="portrait"><object-id xmlns:xlink="http://www.w3.org/1999/xlink" content-type="doi" xlink:type="simple">10.3897/zookeys.883.36193.figure31</object-id><object-id xmlns:xlink="http://www.w3.org/1999/xlink" content-type="arpha" xlink:type="simple">0BA0C02D-DAD9-5913-BAD6-36FE4FF9A074</object-id><label>Figure 31.</label><caption><p>Comparison between <italic><tp:taxon-name><tp:taxon-name-part taxon-name-part-type="genus" reg="Travisia">Travisia</tp:taxon-name-part></tp:taxon-name></italic> sp. NHM_1244 and <italic><tp:taxon-name><tp:taxon-name-part taxon-name-part-type="genus" reg="Travisia">Travisia</tp:taxon-name-part> <tp:taxon-name-part taxon-name-part-type="species" reg="zieglerae">zieglerae</tp:taxon-name-part></tp:taxon-name></italic> sp. nov., and holotypes of <italic><tp:taxon-name><tp:taxon-name-part taxon-name-part-type="genus" reg="Travisia">Travisia</tp:taxon-name-part> <tp:taxon-name-part taxon-name-part-type="species" reg="glandulosa">glandulosa</tp:taxon-name-part></tp:taxon-name></italic> (BMNH 1921.5.1.2431) and <italic><tp:taxon-name><tp:taxon-name-part taxon-name-part-type="genus" reg="Travisia">Travisia</tp:taxon-name-part> <tp:taxon-name-part taxon-name-part-type="species" reg="gravieri">gravieri</tp:taxon-name-part></tp:taxon-name></italic> (BMNH 1921.5.1.2429). <bold>A</bold> Lab images, whole specimens (<italic><tp:taxon-name><tp:taxon-name-part taxon-name-part-type="genus" reg="Travisia">Travisia</tp:taxon-name-part></tp:taxon-name></italic> sp. NHM_1244 specimen NHM_1863 [left], <italic><tp:taxon-name><tp:taxon-name-part taxon-name-part-type="genus" reg="Travisia">Travisia</tp:taxon-name-part> <tp:taxon-name-part taxon-name-part-type="species" reg="zieglerae">zieglerae</tp:taxon-name-part></tp:taxon-name></italic> sp. nov. holotype [specimen NHM_1431] [right], stained,) <bold>B</bold> Lab images, comparison of prostomia (<italic><tp:taxon-name><tp:taxon-name-part taxon-name-part-type="genus" reg="Travisia">Travisia</tp:taxon-name-part></tp:taxon-name></italic> sp. NHM_1244 specimen NHM_1863 [left], <italic><tp:taxon-name><tp:taxon-name-part taxon-name-part-type="genus" reg="Travisia">Travisia</tp:taxon-name-part> <tp:taxon-name-part taxon-name-part-type="species" reg="zieglerae">zieglerae</tp:taxon-name-part></tp:taxon-name></italic> sp. nov. holotype [right], stained) <bold>C</bold> Lab images, comparison of pygidia (<italic><tp:taxon-name><tp:taxon-name-part taxon-name-part-type="genus" reg="Travisia">Travisia</tp:taxon-name-part></tp:taxon-name></italic> sp. NHM_1244, specimen NHM_1863 [left], <italic><tp:taxon-name><tp:taxon-name-part taxon-name-part-type="genus" reg="Travisia">Travisia</tp:taxon-name-part> <tp:taxon-name-part taxon-name-part-type="species" reg="zieglerae">zieglerae</tp:taxon-name-part></tp:taxon-name></italic> sp. nov. holotype [right], stained) <bold>D</bold><italic><tp:taxon-name><tp:taxon-name-part taxon-name-part-type="genus" reg="Travisia">Travisia</tp:taxon-name-part> <tp:taxon-name-part taxon-name-part-type="species" reg="glandulosa">glandulosa</tp:taxon-name-part></tp:taxon-name></italic> holotype, with detail of pygidium <bold>E</bold><italic><tp:taxon-name><tp:taxon-name-part taxon-name-part-type="genus" reg="Travisia">Travisia</tp:taxon-name-part> <tp:taxon-name-part taxon-name-part-type="species" reg="gravieri">gravieri</tp:taxon-name-part></tp:taxon-name></italic> holotype, with detail of pygidium. Morphological features in plates <bold>C–E</bold> have been outlined with a very fine white line to improve clarity of those features. Scale bars: 1 mm (<bold>A, D, E</bold>).</p></caption><graphic xmlns:xlink="http://www.w3.org/1999/xlink" xlink:href="zookeys-883-001-g031.jpg" position="float" orientation="portrait" xlink:type="simple" id="oo_350283.jpg"><uri content-type="original_file" xlink:type="simple">https://binary.pensoft.net/fig/350283</uri></graphic></fig><p>Of the known species of <italic><tp:taxon-name><tp:taxon-name-part taxon-name-part-type="genus" reg="Travisia">Travisia</tp:taxon-name-part></tp:taxon-name></italic>, only five were described as completely abranchiate, with four of these currently valid: <italic><tp:taxon-name><tp:taxon-name-part taxon-name-part-type="genus" reg="Travisia">T.</tp:taxon-name-part> <tp:taxon-name-part taxon-name-part-type="species" reg="glandulosa">glandulosa</tp:taxon-name-part></tp:taxon-name></italic> McIntosh, 1879; <italic><tp:taxon-name><tp:taxon-name-part taxon-name-part-type="genus" reg="Travisia">T.</tp:taxon-name-part> <tp:taxon-name-part taxon-name-part-type="species" reg="gravieri">gravieri</tp:taxon-name-part></tp:taxon-name></italic> McIntosh, 1908; <italic><tp:taxon-name><tp:taxon-name-part taxon-name-part-type="genus" reg="Travisia">T.</tp:taxon-name-part> <tp:taxon-name-part taxon-name-part-type="species" reg="nigrocincta">nigrocincta</tp:taxon-name-part></tp:taxon-name></italic> Ehlers, 1913 and <italic><tp:taxon-name><tp:taxon-name-part taxon-name-part-type="genus" reg="Travisia">T.</tp:taxon-name-part> <tp:taxon-name-part taxon-name-part-type="species" reg="fusus">fusus</tp:taxon-name-part></tp:taxon-name></italic> (Chamberlin, 1919) with <italic><tp:taxon-name><tp:taxon-name-part taxon-name-part-type="genus" reg="Travisia">T.</tp:taxon-name-part> <tp:taxon-name-part taxon-name-part-type="species" reg="abyssorum">abyssorum</tp:taxon-name-part></tp:taxon-name></italic> (Monro, 1930) considered a subjective synonym of <italic><tp:taxon-name><tp:taxon-name-part taxon-name-part-type="genus" reg="Travisia">T.</tp:taxon-name-part> <tp:taxon-name-part taxon-name-part-type="species" reg="glandulosa">glandulosa</tp:taxon-name-part></tp:taxon-name></italic>. Type specimens of McIntosh (1879; <xref ref-type="bibr" rid="B60">1908</xref>) and the specimen of <xref ref-type="bibr" rid="B65">Monro (1930)</xref> were examined as part of this study. These can be distinguished from the UKSR species as follows:</p><p><italic><tp:taxon-name><tp:taxon-name-part taxon-name-part-type="genus" reg="Travisia">T.</tp:taxon-name-part> <tp:taxon-name-part taxon-name-part-type="species" reg="fusus">fusus</tp:taxon-name-part></tp:taxon-name></italic>: has a larger body size of 14 mm and 28 chaetigers. Pygidium is divided into 12–14 inconspicuous lobes. Type locality: Pacific Ocean, towards the Marquesas Islands, 0°60’N, 137°54’W, 4504 m.</p><p><italic><tp:taxon-name><tp:taxon-name-part taxon-name-part-type="genus" reg="Travisia">T.</tp:taxon-name-part> <tp:taxon-name-part taxon-name-part-type="species" reg="glandulosa">glandulosa</tp:taxon-name-part></tp:taxon-name></italic> (Fig. <xref ref-type="fig" rid="F31">31D</xref>): similar number of chaetiger to UKSR species (tentatively around 20 chaetigers counted), posteriorly thick, pygidium with circlet of about 12 small lobes; of these inner 4 or 5 also small. Original description of not much help, and McIntosh (1879) expressed doubt about naming the species due to its poor condition. Type locality: Arctic Ocean, Davis Strait, Greenland, 3264 m.</p><p><italic><tp:taxon-name><tp:taxon-name-part taxon-name-part-type="genus" reg="Travisia">T.</tp:taxon-name-part> <tp:taxon-name-part taxon-name-part-type="species" reg="gravieri">gravieri</tp:taxon-name-part></tp:taxon-name></italic> (Fig. <xref ref-type="fig" rid="F31">31E</xref>): very compact, grub-like, not thinner in posterior half; tentatively about 16 or 17 chaetigers observed. Type locality: North Atlantic, 986 m.</p><p><italic><tp:taxon-name><tp:taxon-name-part taxon-name-part-type="genus" reg="Travisia">T.</tp:taxon-name-part> <tp:taxon-name-part taxon-name-part-type="species" reg="nigrocincta">nigrocincta</tp:taxon-name-part></tp:taxon-name></italic>: much larger species, up to 34 mm long and 6 mm wide for 25 segments (the smallest specimen reported by Ehlers was 6 mm long and about 2 mm wide for 17 chaetigers), with dark transverse bands; pygidium not described in detail. Type locality: Southern Ocean, Wilhelm II Coast, 2725 m.</p><fig id="F32" position="float" orientation="portrait"><object-id xmlns:xlink="http://www.w3.org/1999/xlink" content-type="doi" xlink:type="simple">10.3897/zookeys.883.36193.figure32</object-id><object-id xmlns:xlink="http://www.w3.org/1999/xlink" content-type="arpha" xlink:type="simple">9814B774-146F-54F2-A8C8-B71526ED8755</object-id><label>Figure 32.</label><caption><p>Phylogenetic analysis of <tp:taxon-name><tp:taxon-name-part taxon-name-part-type="genus" reg="Scalibregmatidae">Scalibregmatidae</tp:taxon-name-part></tp:taxon-name> and <tp:taxon-name><tp:taxon-name-part taxon-name-part-type="family">Travisiidae</tp:taxon-name-part></tp:taxon-name>. 50% majority rule tree from the Bayesian analyses using 18S and 16S, with posterior probability values on nodes. Twenty taxa from GenBank were included, and <tp:taxon-name><tp:taxon-name-part taxon-name-part-type="family">Opheliidae</tp:taxon-name-part></tp:taxon-name> was chosen as outgroup following the annelid phylogeny of <xref ref-type="bibr" rid="B97">Weigert and Bleidorn (2016)</xref>.</p></caption><graphic xmlns:xlink="http://www.w3.org/1999/xlink" xlink:href="zookeys-883-001-g032.jpg" position="float" orientation="portrait" xlink:type="simple" id="oo_350284.jpg"><uri content-type="original_file" xlink:type="simple">https://binary.pensoft.net/fig/350284</uri></graphic></fig></tp:treatment-sec><ref-list><ref id="B97"><mixed-citation xmlns:xlink="http://www.w3.org/1999/xlink" xlink:type="simple"><person-group><name name-style="western"><surname>Weigert</surname><given-names>A</given-names></name><name name-style="western"><surname>Bleidorn</surname><given-names>C</given-names></name></person-group> (<year>2016</year>) Current status of annelid phylogeny. Organisms, Diversity and Evolution 16(2) 345–362. <ext-link xlink:type="simple" ext-link-type="doi" xlink:href="10.1007/s13127-016-0265-7">https://doi.org/10.1007/s13127-016-0265-7</ext-link></mixed-citation></ref><ref id="B60"><mixed-citation xmlns:xlink="http://www.w3.org/1999/xlink" xlink:type="simple"><person-group><name name-style="western"><surname>McIntosh</surname><given-names>WC</given-names></name></person-group> (<year>1908</year>) <article-title>Notes from the Gatty Marine Laboratory, St. Andrews.</article-title><source>Annals and Magazine of Natural History</source><volume>1</volume>(<issue>8</issue>): <fpage>373</fpage>–<lpage>387</lpage>. <ext-link xlink:type="simple" ext-link-type="doi" xlink:href="10.1080/00222930808692422">https://doi.org/10.1080/00222930808692422</ext-link></mixed-citation></ref><ref id="B65"><mixed-citation xmlns:xlink="http://www.w3.org/1999/xlink" xlink:type="simple"><person-group><name name-style="western"><surname>Monro</surname><given-names>CCA</given-names></name></person-group> (<year>1930</year>) <article-title>Polychaete worms.</article-title><source>Discovery Reports</source><volume>2</volume>: <fpage>1</fpage>–<lpage>222</lpage>.</mixed-citation></ref></ref-list></tp:taxon-treatment>
